# Supplementary material for: Investigating the “Dark” Genome: First Report of Partington Syndrome in Cyprus
Source: Genes (Basel). 2025 Oct 15;16(10):1224. doi: 10.3390/genes16101224 (PMC12564775; doi:10.3390/genes16101224)
Supplement: Supplementary file 1 [file genes-16-01224-s001.zip]

Archive with 1 entries (1 files):
- genes-3886873-supplementary.xlsx
