# Supplementary material for: Investigating the “Dark” Genome: First Report of Partington Syndrome in Cyprus
Source: Genes (Basel). 2025 Oct 15;16(10):1224. doi: 10.3390/genes16101224 (PMC12564775; doi:10.3390/genes16101224)
Supplement: Supplementary file 1 [file genes-16-01224-s001.zip › genes-3886873-supplementary.xlsx]

## Sheet: 3 IlluminaRL100 dark gene annot
# This table shows the intersection of dark regions by a gene annotation gff3, showing where dark regions fall within gene body elements
# chrom : Chromosome of dark region
# region_start : start position of dark region within gene-body element
# region_end : end position of dark region within gene-body element
# gene_body_id : ID of gene body element that contains this dark region
# region_type : genebody element type (e.g. exon, intron, UTR, etc.)
# biotype : GENCODE biotype of gene that contains this dark reigon
# gene_body_chrom : Chromosome of the genebody element
# gene_body_start : start position of the genebody element
# gene_body_end : end position of the genebody element
#chrom	start	end	gene_body_id	region_type	biotype	gene_body_chrom	gene_body_start	gene_body_end
chr1	11869	12227	DDX11L1_1	exon	transcribed_unprocessed_pseudogene	chr1	11869	12227
chr1	12228	12611	DDX11L1_intron_1	intron	transcribed_unprocessed_pseudogene	chr1	12228	12611
chr1	12612	12721	DDX11L1_2	exon	transcribed_unprocessed_pseudogene	chr1	12612	12721
chr1	12722	12752	DDX11L1_intron_2	intron	transcribed_unprocessed_pseudogene	chr1	12722	12973
chr1	12861	12973	DDX11L1_intron_2	intron	transcribed_unprocessed_pseudogene	chr1	12722	12973
chr1	13190	13219	DDX11L1_intron_3	intron	transcribed_unprocessed_pseudogene	chr1	13053	13219
chr1	13844	13885	DDX11L1_4	exon	transcribed_unprocessed_pseudogene	chr1	13220	14409
chr1	14047	14113	DDX11L1_4	exon	transcribed_unprocessed_pseudogene	chr1	13220	14409
chr1	14338	14367	DDX11L1_4	exon	transcribed_unprocessed_pseudogene	chr1	13220	14409
chr1	15040	15095	WASH7P_intron_2	intron	unprocessed_pseudogene	chr1	15039	15794
chr1	15280	15326	WASH7P_intron_2	intron	unprocessed_pseudogene	chr1	15039	15794
chr1	17914	18061	WASH7P_8	exon	unprocessed_pseudogene	chr1	17914	18061
chr1	18062	18266	WASH7P_intron_8	intron	unprocessed_pseudogene	chr1	18062	18266
chr1	18267	18366	WASH7P_9	exon	unprocessed_pseudogene	chr1	18267	18366
chr1	18367	18814	WASH7P_intron_9	intron	unprocessed_pseudogene	chr1	18367	24736
chr1	18835	18871	WASH7P_intron_9	intron	unprocessed_pseudogene	chr1	18367	24736
chr1	19334	19360	WASH7P_intron_9	intron	unprocessed_pseudogene	chr1	18367	24736
chr1	19624	19694	WASH7P_intron_9	intron	unprocessed_pseudogene	chr1	18367	24736
chr1	19855	19960	WASH7P_intron_9	intron	unprocessed_pseudogene	chr1	18367	24736
chr1	20569	23109	WASH7P_intron_9	intron	unprocessed_pseudogene	chr1	18367	24736
chr1	23187	23334	WASH7P_intron_9	intron	unprocessed_pseudogene	chr1	18367	24736
chr1	23412	24736	WASH7P_intron_9	intron	unprocessed_pseudogene	chr1	18367	24736
chr1	24737	24891	WASH7P_10	exon	unprocessed_pseudogene	chr1	24737	24891
chr1	24892	26981	WASH7P_intron_10	intron	unprocessed_pseudogene	chr1	24892	29532
chr1	26985	27027	WASH7P_intron_10	intron	unprocessed_pseudogene	chr1	24892	29532
chr1	27032	28519	WASH7P_intron_10	intron	unprocessed_pseudogene	chr1	24892	29532
chr1	28653	28933	WASH7P_intron_10	intron	unprocessed_pseudogene	chr1	24892	29532
chr1	29064	29229	WASH7P_intron_10	intron	unprocessed_pseudogene	chr1	24892	29532
chr1	29473	29532	WASH7P_intron_10	intron	unprocessed_pseudogene	chr1	24892	29532
chr1	29644	30039	MIR1302-2HG_1	exon	lincRNA	chr1	29554	30039
chr1	30040	30265	MIR1302-2HG_intron_1	intron	lincRNA	chr1	30040	30265
chr1	30266	30579	MIR1302-2HG_2	exon	lincRNA	chr1	30266	30667
chr1	30732	30801	MIR1302-2HG_intron_2	intron	lincRNA	chr1	30668	30974
chr1	34554	35174	FAM138A_1	exon	lincRNA	chr1	34554	35174
chr1	35175	35243	FAM138A_intron_1	intron	lincRNA	chr1	35175	35243
chr1	35244	35481	FAM138A_2	exon	lincRNA	chr1	35244	35481
chr1	35482	35719	FAM138A_intron_2	intron	lincRNA	chr1	35482	35719
chr1	35720	36081	FAM138A_3	exon	lincRNA	chr1	35720	36081
chr1	52588	52646	OR4G4P_1	exon	unprocessed_pseudogene	chr1	52473	53312
chr1	53089	53126	OR4G4P_1	exon	unprocessed_pseudogene	chr1	52473	53312
chr1	53288	53312	OR4G4P_1	exon	unprocessed_pseudogene	chr1	52473	53312
chr1	59820	59923	OR4G11P_intron_2	intron	transcribed_unprocessed_pseudogene	chr1	58857	62914
chr1	65434	65518	OR4F5_intron_1	intron	protein_coding	chr1	65434	65518
chr1	65519	65564	OR4F5_UTR_2	five_prime_UTR	protein_coding	chr1	65519	65564
chr1	66225	66527	OR4F5_intron_2	intron	protein_coding	chr1	65574	69035
chr1	67685	68224	OR4F5_intron_2	intron	protein_coding	chr1	65574	69035
chr1	68396	68858	OR4F5_intron_2	intron	protein_coding	chr1	65574	69035
chr1	68916	69035	OR4F5_intron_2	intron	protein_coding	chr1	65574	69035
chr1	65574	65695	OR4F5_intron_2	intron	protein_coding	chr1	65574	69035
chr1	70969	71585	OR4F5_UTR_4	three_prime_UTR	protein_coding	chr1	70008	71585
chr1	90568	90699	AL627309.1_1	exon	lincRNA	chr1	89295	91629
chr1	92016	92089	AL627309.1_intron_1	intron	lincRNA	chr1	91630	92089
chr1	92090	92240	AL627309.1_2	exon	lincRNA	chr1	92090	92240
chr1	92241	92338	AL627309.1_intron_2	intron	lincRNA	chr1	92241	110951
chr1	93130	93193	AL627309.1_intron_2	intron	lincRNA	chr1	92241	110951
chr1	93484	93509	AL627309.1_intron_2	intron	lincRNA	chr1	92241	110951
chr1	93848	93919	AL627309.1_intron_2	intron	lincRNA	chr1	92241	110951
chr1	94356	94399	AL627309.1_intron_2	intron	lincRNA	chr1	92241	110951
chr1	95334	95700	AL627309.1_intron_2	intron	lincRNA	chr1	92241	110951
chr1	95783	95914	AL627309.1_intron_2	intron	lincRNA	chr1	92241	110951
chr1	96690	96719	AL627309.1_intron_2	intron	lincRNA	chr1	92241	110951
chr1	96856	97308	AL627309.1_intron_2	intron	lincRNA	chr1	92241	110951
chr1	97365	97458	AL627309.1_intron_2	intron	lincRNA	chr1	92241	110951
chr1	97633	97661	AL627309.1_intron_2	intron	lincRNA	chr1	92241	110951
chr1	97777	97828	AL627309.1_intron_2	intron	lincRNA	chr1	92241	110951
chr1	99999	100580	AL627309.1_intron_2	intron	lincRNA	chr1	92241	110951
chr1	100735	100802	AL627309.1_intron_2	intron	lincRNA	chr1	92241	110951
chr1	100905	100944	AL627309.1_intron_2	intron	lincRNA	chr1	92241	110951
chr1	104395	104754	AL627309.1_intron_2	intron	lincRNA	chr1	92241	110951
chr1	104777	104884	AL627309.1_intron_2	intron	lincRNA	chr1	92241	110951
chr1	105060	105104	AL627309.1_intron_2	intron	lincRNA	chr1	92241	110951
chr1	105427	105526	AL627309.1_intron_2	intron	lincRNA	chr1	92241	110951
chr1	107416	107524	AL627309.1_intron_2	intron	lincRNA	chr1	92241	110951
chr1	107707	107738	AL627309.1_intron_2	intron	lincRNA	chr1	92241	110951
chr1	107807	107865	AL627309.1_intron_2	intron	lincRNA	chr1	92241	110951
chr1	109835	110515	AL627309.1_intron_2	intron	lincRNA	chr1	92241	110951
chr1	110611	110745	AL627309.1_intron_2	intron	lincRNA	chr1	92241	110951
chr1	112375	112535	AL627309.1_intron_3	intron	lincRNA	chr1	111358	112698
chr1	112699	112748	AL627309.1_4	exon	lincRNA	chr1	112699	112804
chr1	112909	112972	AL627309.1_intron_4	intron	lincRNA	chr1	112805	120719
chr1	114360	114466	AL627309.1_intron_4	intron	lincRNA	chr1	112805	120719
chr1	115008	115382	AL627309.1_intron_4	intron	lincRNA	chr1	112805	120719
chr1	115828	115851	AL627309.1_intron_4	intron	lincRNA	chr1	112805	120719
chr1	116818	118208	AL627309.1_intron_4	intron	lincRNA	chr1	112805	120719
chr1	119403	119575	AL627309.1_intron_4	intron	lincRNA	chr1	112805	120719
chr1	119727	119809	AL627309.1_intron_4	intron	lincRNA	chr1	112805	120719
chr1	121406	121906	AL627309.1_intron_5	intron	lincRNA	chr1	120933	129053
chr1	122053	122491	AL627309.1_intron_5	intron	lincRNA	chr1	120933	129053
chr1	123311	123405	AL627309.1_intron_5	intron	lincRNA	chr1	120933	129053
chr1	126915	127149	AL627309.1_intron_5	intron	lincRNA	chr1	120933	129053
chr1	129766	129898	AL627309.1_intron_6	intron	lincRNA	chr1	129224	133372
chr1	130287	131020	AL627309.1_intron_6	intron	lincRNA	chr1	129224	133372
chr1	131807	132710	AL627309.1_intron_6	intron	lincRNA	chr1	129224	133372
chr1	131807	132710	CICP27_1	exon	processed_pseudogene	chr1	131025	134836
chr1	141474	143011	AL627309.5_1	exon	processed_transcript	chr1	141474	143011
chr1	143012	144530	AL627309.5_intron_1	intron	processed_transcript	chr1	143012	146384
chr1	144547	144581	AL627309.5_intron_1	intron	processed_transcript	chr1	143012	146384
chr1	144725	144819	AL627309.5_intron_1	intron	processed_transcript	chr1	143012	146384
chr1	144977	146384	AL627309.5_intron_1	intron	processed_transcript	chr1	143012	146384
chr1	146385	149707	AL627309.5_2	exon	processed_transcript	chr1	146385	149707
chr1	150109	150236	AL627309.5_intron_2	intron	processed_transcript	chr1	149708	155765
chr1	150646	150718	AL627309.5_intron_2	intron	processed_transcript	chr1	149708	155765
chr1	150880	152684	AL627309.5_intron_2	intron	processed_transcript	chr1	149708	155765
chr1	152761	152807	AL627309.5_intron_2	intron	processed_transcript	chr1	149708	155765
chr1	152976	153649	AL627309.5_intron_2	intron	processed_transcript	chr1	149708	155765
chr1	153658	153684	AL627309.5_intron_2	intron	processed_transcript	chr1	149708	155765
chr1	153706	155765	AL627309.5_intron_2	intron	processed_transcript	chr1	149708	155765
chr1	149708	150086	AL627309.5_intron_2	intron	processed_transcript	chr1	149708	155765
chr1	155766	155831	AL627309.5_3	exon	processed_transcript	chr1	155766	155831
chr1	155832	157682	AL627309.5_intron_3	intron	processed_transcript	chr1	155832	164261
chr1	157831	157954	AL627309.5_intron_3	intron	processed_transcript	chr1	155832	164261
chr1	158317	158980	AL627309.5_intron_3	intron	processed_transcript	chr1	155832	164261
chr1	159076	160139	AL627309.5_intron_3	intron	processed_transcript	chr1	155832	164261
chr1	160264	161427	AL627309.5_intron_3	intron	processed_transcript	chr1	155832	164261
chr1	161545	163738	AL627309.5_intron_3	intron	processed_transcript	chr1	155832	164261
chr1	163874	164261	AL627309.5_intron_3	intron	processed_transcript	chr1	155832	164261
chr1	164262	164791	AL627309.5_4	exon	processed_transcript	chr1	164262	164791
chr1	164792	165882	AL627309.5_intron_4	intron	processed_transcript	chr1	164792	165882
chr1	165883	165942	AL627309.5_5	exon	processed_transcript	chr1	165883	165942
chr1	165943	166021	AL627309.5_intron_5	intron	processed_transcript	chr1	165943	168098
chr1	166076	167922	AL627309.5_intron_5	intron	processed_transcript	chr1	165943	168098
chr1	168032	168075	AL627309.5_intron_5	intron	processed_transcript	chr1	165943	168098
chr1	168216	168302	AL627309.5_intron_6	intron	processed_transcript	chr1	168166	168608
chr1	168432	168608	AL627309.5_intron_6	intron	processed_transcript	chr1	168166	168608
chr1	168684	168767	AL627309.5_7	exon	processed_transcript	chr1	168609	168767
chr1	168768	168892	AL627309.5_intron_7	intron	processed_transcript	chr1	168768	169047
chr1	169023	169047	AL627309.5_intron_7	intron	processed_transcript	chr1	168768	169047
chr1	169048	169264	AL627309.5_8	exon	processed_transcript	chr1	169048	169264
chr1	169265	170442	AL627309.5_intron_8	intron	processed_transcript	chr1	169265	172555
chr1	170624	170648	AL627309.5_intron_8	intron	processed_transcript	chr1	169265	172555
chr1	170733	171480	AL627309.5_intron_8	intron	processed_transcript	chr1	169265	172555
chr1	171608	171773	AL627309.5_intron_8	intron	processed_transcript	chr1	169265	172555
chr1	171894	172528	AL627309.5_intron_8	intron	processed_transcript	chr1	169265	172555
chr1	172660	172688	AL627309.5_9	exon	processed_transcript	chr1	172556	172688
chr1	172689	172803	AL627309.5_intron_9	intron	processed_transcript	chr1	172689	173751
chr1	172894	173034	AL627309.5_intron_9	intron	processed_transcript	chr1	172689	173751
chr1	173159	173183	AL627309.5_intron_9	intron	processed_transcript	chr1	172689	173751
chr1	173221	173324	AL627309.5_intron_9	intron	processed_transcript	chr1	172689	173751
chr1	173408	173673	AL627309.5_intron_9	intron	processed_transcript	chr1	172689	173751
chr1	173752	173862	AL627309.5_10	exon	processed_transcript	chr1	173752	173862
chr1	160446	160690	AL627309.4_1	exon	lincRNA	chr1	160446	160690
chr1	160691	161312	AL627309.4_intron_1	intron	lincRNA	chr1	160691	161312
chr1	161313	161427	AL627309.4_2	exon	lincRNA	chr1	161313	161525
chr1	185563	185600	FO538757.1_intron_2	intron	unprocessed_pseudogene	chr1	185560	186315
chr1	187861	187890	FO538757.1_6	exon	unprocessed_pseudogene	chr1	187754	187890
chr1	188790	188902	FO538757.1_9	exon	unprocessed_pseudogene	chr1	188790	188902
chr1	188903	189094	FO538757.1_intron_9	intron	unprocessed_pseudogene	chr1	188903	195261
chr1	192237	193918	FO538757.1_intron_9	intron	unprocessed_pseudogene	chr1	188903	195261
chr1	194023	194257	FO538757.1_intron_9	intron	unprocessed_pseudogene	chr1	188903	195261
chr1	195080	195261	FO538757.1_intron_9	intron	unprocessed_pseudogene	chr1	188903	195261
chr1	195262	195411	FO538757.1_10	exon	unprocessed_pseudogene	chr1	195262	195411
chr1	258686	259025	AP006222.1_1	exon	transcribed_processed_pseudogene	chr1	257864	259025
chr1	259026	259055	AP006222.1_intron_1	intron	transcribed_processed_pseudogene	chr1	259026	261548
chr1	259502	259546	AP006222.1_intron_1	intron	transcribed_processed_pseudogene	chr1	259026	261548
chr1	259913	259936	AP006222.1_intron_1	intron	transcribed_processed_pseudogene	chr1	259026	261548
chr1	260742	260911	AP006222.1_intron_1	intron	transcribed_processed_pseudogene	chr1	259026	261548
chr1	261031	261080	AP006222.1_intron_1	intron	transcribed_processed_pseudogene	chr1	259026	261548
chr1	262844	262867	AP006222.1_intron_2	intron	transcribed_processed_pseudogene	chr1	261635	263013
chr1	263068	263422	AP006222.1_3	exon	transcribed_processed_pseudogene	chr1	263014	268204
chr1	263574	263627	AP006222.1_3	exon	transcribed_processed_pseudogene	chr1	263014	268204
chr1	263812	263875	AP006222.1_3	exon	transcribed_processed_pseudogene	chr1	263014	268204
chr1	264028	264253	AP006222.1_3	exon	transcribed_processed_pseudogene	chr1	263014	268204
chr1	265327	265835	AP006222.1_3	exon	transcribed_processed_pseudogene	chr1	263014	268204
chr1	266046	266083	AP006222.1_3	exon	transcribed_processed_pseudogene	chr1	263014	268204
chr1	266552	267027	AP006222.1_3	exon	transcribed_processed_pseudogene	chr1	263014	268204
chr1	270037	270093	AP006222.1_intron_4	intron	transcribed_processed_pseudogene	chr1	268817	289264
chr1	272174	272216	AP006222.1_intron_4	intron	transcribed_processed_pseudogene	chr1	268817	289264
chr1	272882	272914	AP006222.1_intron_4	intron	transcribed_processed_pseudogene	chr1	268817	289264
chr1	273256	273326	AP006222.1_intron_4	intron	transcribed_processed_pseudogene	chr1	268817	289264
chr1	276396	277171	AP006222.1_intron_4	intron	transcribed_processed_pseudogene	chr1	268817	289264
chr1	281063	281088	AP006222.1_intron_4	intron	transcribed_processed_pseudogene	chr1	268817	289264
chr1	281110	281180	AP006222.1_intron_4	intron	transcribed_processed_pseudogene	chr1	268817	289264
chr1	283492	283562	AP006222.1_intron_4	intron	transcribed_processed_pseudogene	chr1	268817	289264
chr1	283630	284034	AP006222.1_intron_4	intron	transcribed_processed_pseudogene	chr1	268817	289264
chr1	287459	287482	AP006222.1_intron_4	intron	transcribed_processed_pseudogene	chr1	268817	289264
chr1	289791	290145	AP006222.1_intron_5	intron	transcribed_processed_pseudogene	chr1	289371	297343
chr1	290263	290348	AP006222.1_intron_5	intron	transcribed_processed_pseudogene	chr1	289371	297343
chr1	290527	290574	AP006222.1_intron_5	intron	transcribed_processed_pseudogene	chr1	289371	297343
chr1	290770	291492	AP006222.1_intron_5	intron	transcribed_processed_pseudogene	chr1	289371	297343
chr1	292346	293602	AP006222.1_intron_5	intron	transcribed_processed_pseudogene	chr1	289371	297343
chr1	293732	293857	AP006222.1_intron_5	intron	transcribed_processed_pseudogene	chr1	289371	297343
chr1	293939	294878	AP006222.1_intron_5	intron	transcribed_processed_pseudogene	chr1	289371	297343
chr1	295080	295107	AP006222.1_intron_5	intron	transcribed_processed_pseudogene	chr1	289371	297343
chr1	295294	295344	AP006222.1_intron_5	intron	transcribed_processed_pseudogene	chr1	289371	297343
chr1	295531	295893	AP006222.1_intron_5	intron	transcribed_processed_pseudogene	chr1	289371	297343
chr1	296039	296093	AP006222.1_intron_5	intron	transcribed_processed_pseudogene	chr1	289371	297343
chr1	296842	296886	AP006222.1_intron_5	intron	transcribed_processed_pseudogene	chr1	289371	297343
chr1	297899	297968	AP006222.1_intron_6	intron	transcribed_processed_pseudogene	chr1	297503	356683
chr1	347968	356683	AP006222.1_intron_6	intron	transcribed_processed_pseudogene	chr1	297503	356683
chr1	356684	357179	AP006222.1_7	exon	transcribed_processed_pseudogene	chr1	356684	357586
chr1	357257	357586	AP006222.1_7	exon	transcribed_processed_pseudogene	chr1	356684	357586
chr1	357587	358047	AP006222.1_intron_7	intron	transcribed_processed_pseudogene	chr1	357587	358047
chr1	358048	358183	AP006222.1_8	exon	transcribed_processed_pseudogene	chr1	358048	358183
chr1	358184	359343	AP006222.1_intron_8	intron	transcribed_processed_pseudogene	chr1	358184	359343
chr1	359344	359681	AP006222.1_9	exon	transcribed_processed_pseudogene	chr1	359344	359681
chr1	358857	358957	AL732372.1_1	exon	lincRNA	chr1	358857	358957
chr1	358958	360055	AL732372.1_intron_1	intron	lincRNA	chr1	358958	360055
chr1	360056	360168	AL732372.1_2	exon	lincRNA	chr1	360056	360168
chr1	360551	361501	AL732372.1_intron_2	intron	lincRNA	chr1	360169	365169
chr1	361687	361754	AL732372.1_intron_2	intron	lincRNA	chr1	360169	365169
chr1	361938	362004	AL732372.1_intron_2	intron	lincRNA	chr1	360169	365169
chr1	362235	365169	AL732372.1_intron_2	intron	lincRNA	chr1	360169	365169
chr1	360169	360460	AL732372.1_intron_2	intron	lincRNA	chr1	360169	365169
chr1	365170	366052	AL732372.1_3	exon	lincRNA	chr1	365170	366052
chr1	439870	440232	WBP1LP7_1	exon	processed_pseudogene	chr1	439870	440232
chr1	450703	450739	OR4F29_UTR_1	three_prime_UTR	protein_coding	chr1	450703	450739
chr1	450739	451678	OR4F29_1	CDS	protein_coding	chr1	450739	451678
chr1	487101	489387	CICP7_1	exon	processed_pseudogene	chr1	487101	489387
chr1	489388	489715	CICP7_intron_1	intron	processed_pseudogene	chr1	489388	489715
chr1	489716	489906	CICP7_2	exon	processed_pseudogene	chr1	489716	489906
chr1	587629	587729	AC114498.1_1	exon	lincRNA	chr1	587629	587729
chr1	587730	587961	AC114498.1_intron_1	intron	lincRNA	chr1	587730	594233
chr1	588887	588918	AC114498.1_intron_1	intron	lincRNA	chr1	587730	594233
chr1	588970	589007	AC114498.1_intron_1	intron	lincRNA	chr1	587730	594233
chr1	589108	589230	AC114498.1_intron_1	intron	lincRNA	chr1	587730	594233
chr1	593985	594039	AC114498.1_intron_1	intron	lincRNA	chr1	587730	594233
chr1	594234	594279	AC114498.1_2	exon	lincRNA	chr1	594234	594768
chr1	631074	631153	MTCO1P12_1	exon	unprocessed_pseudogene	chr1	631074	632616
chr1	631233	631301	MTCO1P12_1	exon	unprocessed_pseudogene	chr1	631074	632616
chr1	685679	685715	OR4F16_UTR_1	three_prime_UTR	protein_coding	chr1	685679	685715
chr1	685715	686654	OR4F16_1	CDS	protein_coding	chr1	685715	686654
chr1	722233	722270	CICP3_1	exon	processed_pseudogene	chr1	722092	724360
chr1	723134	723201	CICP3_1	exon	processed_pseudogene	chr1	722092	724360
chr1	723397	723431	CICP3_1	exon	processed_pseudogene	chr1	722092	724360
chr1	723684	723746	CICP3_1	exon	processed_pseudogene	chr1	722092	724360
chr1	723929	724360	CICP3_1	exon	processed_pseudogene	chr1	722092	724360
chr1	724361	724716	CICP3_intron_1	intron	processed_pseudogene	chr1	724361	724716
chr1	724717	724903	CICP3_2	exon	processed_pseudogene	chr1	724717	724903
chr1	853565	853626	LINC01128_13	exon	processed_transcript	chr1	853390	859446
chr1	857685	857751	LINC01128_13	exon	processed_transcript	chr1	853390	859446
chr1	875950	876210	FAM41C_intron_4	intron	lincRNA	chr1	875156	876744
chr1	908542	908772	AL645608.7_intron_1	intron	lincRNA	chr1	904958	915748
chr1	909406	909483	AL645608.7_intron_1	intron	lincRNA	chr1	904958	915748
chr1	934036	934215	SAMD11_intron_6	intron	protein_coding	chr1	931090	935770
chr1	934324	934883	SAMD11_intron_6	intron	protein_coding	chr1	931090	935770
chr1	964677	964770	KLHL17_intron_11	intron	protein_coding	chr1	964531	964961
chr1	976777	976907	PERM1_intron_2	intron	protein_coding	chr1	976625	978879
chr1	977021	978046	PERM1_intron_2	intron	protein_coding	chr1	976625	978879
chr1	1033640	1033674	AGRN_intron_2	intron	protein_coding	chr1	1022463	1034104
chr1	1040996	1041032	AGRN_intron_5	intron	protein_coding	chr1	1040881	1041171
chr1	1049104	1049146	AGRN_intron_25	intron	protein_coding	chr1	1049060	1049234
chr1	1064992	1065121	AL390719.1_intron_7	intron	transcribed_unprocessed_pseudogene	chr1	1064590	1065350
chr1	1088181	1088227	C1orf159_intron_6	intron	protein_coding	chr1	1087598	1090351
chr1	1139436	1139640	LINC01342_intron_1	intron	lincRNA	chr1	1137111	1140823
chr1	1139817	1139919	LINC01342_intron_1	intron	lincRNA	chr1	1137111	1140823
chr1	1141123	1141554	LINC01342_intron_2	intron	lincRNA	chr1	1141033	1142737
chr1	1232278	1232437	B3GALT6_1	CDS	protein_coding	chr1	1232278	1233268
chr1	1244852	1245273	C1QTNF12_intron_7	intron	protein_coding	chr1	1244498	1246512
chr1	1284091	1284335	SCNN1D_intron_4	intron	protein_coding	chr1	1284091	1285569
chr1	1289062	1289129	SCNN1D_intron_10	intron	protein_coding	chr1	1288038	1290269
chr1	1289271	1289357	SCNN1D_intron_10	intron	protein_coding	chr1	1288038	1290269
chr1	1315712	1315795	INTS11_intron_13	intron	protein_coding	chr1	1315619	1318677
chr1	1323899	1324062	INTS11_intron_18	intron	protein_coding	chr1	1323288	1324579
chr1	1349112	1349350	DVL1_UTR_4	five_prime_UTR	protein_coding	chr1	1349065	1349350
chr1	1420199	1420281	ANKRD65_2	CDS	protein_coding	chr1	1420051	1420592
chr1	1599906	1600015	FNDC10_1	CDS	protein_coding	chr1	1599334	1600015
chr1	1600015	1600096	FNDC10_UTR_2	five_prime_UTR	protein_coding	chr1	1600015	1600096
chr1	1632791	1632913	MMP23B_2	CDS	protein_coding	chr1	1632709	1632913
chr1	1632914	1632979	MMP23B_intron_2	intron	protein_coding	chr1	1632914	1632979
chr1	1632980	1633480	MMP23B_3	CDS	protein_coding	chr1	1632980	1633480
chr1	1633481	1633718	MMP23B_intron_3	intron	protein_coding	chr1	1633481	1633746
chr1	1633757	1633906	MMP23B_4	CDS	protein_coding	chr1	1633747	1634099
chr1	1634074	1634099	MMP23B_4	CDS	protein_coding	chr1	1633747	1634099
chr1	1635321	1635519	CDK11B_UTR_1	three_prime_UTR	protein_coding	chr1	1635227	1635763
chr1	1635528	1635569	CDK11B_UTR_1	three_prime_UTR	protein_coding	chr1	1635227	1635763
chr1	1635612	1635763	CDK11B_UTR_1	three_prime_UTR	protein_coding	chr1	1635227	1635763
chr1	1635763	1635856	CDK11B_1	CDS	protein_coding	chr1	1635763	1635856
chr1	1635857	1635935	CDK11B_intron_1	intron	protein_coding	chr1	1635857	1635935
chr1	1635936	1636056	CDK11B_2	CDS	protein_coding	chr1	1635936	1636126
chr1	1642509	1643091	CDK11B_intron_14	intron	protein_coding	chr1	1642509	1645124
chr1	1649606	1649637	CDK11B_22	CDS	protein_coding	chr1	1649498	1649637
chr1	1649937	1650015	CDK11B_intron_22	intron	protein_coding	chr1	1649638	1652437
chr1	1650195	1650493	CDK11B_intron_22	intron	protein_coding	chr1	1649638	1652437
chr1	1667010	1667134	SLC35E2B_intron_2	intron	protein_coding	chr1	1666020	1668325
chr1	1676930	1676955	SLC35E2B_intron_9	intron	protein_coding	chr1	1676847	1690974
chr1	1699969	1700072	MMP23A_1	exon	unprocessed_pseudogene	chr1	1699942	1700072
chr1	1700073	1700138	MMP23A_intron_1	intron	unprocessed_pseudogene	chr1	1700073	1700138
chr1	1700139	1700279	MMP23A_2	exon	unprocessed_pseudogene	chr1	1700139	1700279
chr1	1700280	1700345	MMP23A_intron_2	intron	unprocessed_pseudogene	chr1	1700280	1700345
chr1	1700346	1700514	MMP23A_3	exon	unprocessed_pseudogene	chr1	1700346	1700514
chr1	1700515	1700788	MMP23A_intron_3	intron	unprocessed_pseudogene	chr1	1700515	1700905
chr1	1701647	1701689	MMP23A_7	exon	unprocessed_pseudogene	chr1	1701607	1701782
chr1	1702799	1702830	CDK11A_UTR_1	three_prime_UTR	protein_coding	chr1	1702730	1702906
chr1	1703055	1703078	CDK11A_intron_1	intron	protein_coding	chr1	1703000	1703078
chr1	1703079	1703226	CDK11A_2	CDS	protein_coding	chr1	1703079	1703269
chr1	1705539	1705569	CDK11A_intron_8	intron	protein_coding	chr1	1705026	1705640
chr1	1709352	1709458	CDK11A_intron_13	intron	protein_coding	chr1	1709134	1709477
chr1	1709575	1709640	CDK11A_14	CDS	protein_coding	chr1	1709478	1709640
chr1	1709641	1710333	CDK11A_intron_14	intron	protein_coding	chr1	1709641	1712262
chr1	1711052	1711168	CDK11A_intron_14	intron	protein_coding	chr1	1709641	1712262
chr1	1711274	1711678	CDK11A_intron_14	intron	protein_coding	chr1	1709641	1712262
chr1	1712910	1713005	CDK11A_intron_15	intron	protein_coding	chr1	1712428	1716344
chr1	1713117	1713192	CDK11A_intron_15	intron	protein_coding	chr1	1712428	1716344
chr1	1714524	1714573	CDK11A_intron_15	intron	protein_coding	chr1	1712428	1716344
chr1	1723137	1723171	CDK11A_intron_19	intron	protein_coding	chr1	1722832	1723798
chr1	1924115	1924243	CFAP74_intron_5	intron	protein_coding	chr1	1923930	1924389
chr1	1928203	1928255	CFAP74_intron_12	intron	protein_coding	chr1	1927747	1928782
chr1	1988831	1988862	CFAP74_intron_37	intron	protein_coding	chr1	1988656	1988887
chr1	2019298	2019346	GABRD_UTR_1	five_prime_UTR	protein_coding	chr1	2019298	2019423
chr1	2121913	2121936	PRKCZ_intron_14	intron	protein_coding	chr1	2116311	2133636
chr1	2122147	2123039	PRKCZ_intron_14	intron	protein_coding	chr1	2116311	2133636
chr1	2123159	2123279	PRKCZ_intron_14	intron	protein_coding	chr1	2116311	2133636
chr1	2123357	2123609	PRKCZ_intron_14	intron	protein_coding	chr1	2116311	2133636
chr1	2123659	2123900	PRKCZ_intron_14	intron	protein_coding	chr1	2116311	2133636
chr1	2123995	2124117	PRKCZ_intron_14	intron	protein_coding	chr1	2116311	2133636
chr1	2194523	2194559	FAAP20_intron_5	intron	protein_coding	chr1	2194134	2194686
chr1	2228695	2228732	SKI_UTR_1	five_prime_UTR	protein_coding	chr1	2228695	2228766
chr1	2280924	2280983	SKI_intron_1	intron	protein_coding	chr1	2229736	2302976
chr1	2281198	2281253	SKI_intron_1	intron	protein_coding	chr1	2229736	2302976
chr1	2281453	2281601	SKI_intron_1	intron	protein_coding	chr1	2229736	2302976
chr1	2281617	2281739	SKI_intron_1	intron	protein_coding	chr1	2229736	2302976
chr1	2281967	2282028	SKI_intron_1	intron	protein_coding	chr1	2229736	2302976
chr1	2401263	2401391	RER1_intron_6	intron	protein_coding	chr1	2400936	2402095
chr1	2436473	2436535	PLCH2_intron_2	intron	protein_coding	chr1	2430630	2467457
chr1	2450609	2450734	PLCH2_intron_2	intron	protein_coding	chr1	2430630	2467457
chr1	2500794	2500869	PLCH2_intron_23	intron	protein_coding	chr1	2499721	2502110
chr1	2592353	2592608	MMEL1_intron_3	intron	protein_coding	chr1	2592028	2592653
chr1	2641109	2641180	TTC34_UTR_1	three_prime_UTR	protein_coding	chr1	2635976	2641367
chr1	2656374	2656401	TTC34_intron_3	intron	protein_coding	chr1	2645564	2783607
chr1	2656480	2656872	TTC34_intron_3	intron	protein_coding	chr1	2645564	2783607
chr1	2658510	2658656	TTC34_intron_3	intron	protein_coding	chr1	2645564	2783607
chr1	2658776	2658945	TTC34_intron_3	intron	protein_coding	chr1	2645564	2783607
chr1	2659015	2659478	TTC34_intron_3	intron	protein_coding	chr1	2645564	2783607
chr1	2660829	2661692	TTC34_intron_3	intron	protein_coding	chr1	2645564	2783607
chr1	2661781	2662337	TTC34_intron_3	intron	protein_coding	chr1	2645564	2783607
chr1	2662488	2662617	TTC34_intron_3	intron	protein_coding	chr1	2645564	2783607
chr1	2662778	2665854	TTC34_intron_3	intron	protein_coding	chr1	2645564	2783607
chr1	2666000	2666061	TTC34_intron_3	intron	protein_coding	chr1	2645564	2783607
chr1	2666209	2666977	TTC34_intron_3	intron	protein_coding	chr1	2645564	2783607
chr1	2672547	2672790	TTC34_intron_3	intron	protein_coding	chr1	2645564	2783607
chr1	2672883	2673103	TTC34_intron_3	intron	protein_coding	chr1	2645564	2783607
chr1	2673205	2673291	TTC34_intron_3	intron	protein_coding	chr1	2645564	2783607
chr1	2673499	2674157	TTC34_intron_3	intron	protein_coding	chr1	2645564	2783607
chr1	2674293	2674759	TTC34_intron_3	intron	protein_coding	chr1	2645564	2783607
chr1	2675686	2676749	TTC34_intron_3	intron	protein_coding	chr1	2645564	2783607
chr1	2676824	2676876	TTC34_intron_3	intron	protein_coding	chr1	2645564	2783607
chr1	2677031	2677532	TTC34_intron_3	intron	protein_coding	chr1	2645564	2783607
chr1	2678019	2680126	TTC34_intron_3	intron	protein_coding	chr1	2645564	2783607
chr1	2680274	2680463	TTC34_intron_3	intron	protein_coding	chr1	2645564	2783607
chr1	2680697	2680747	TTC34_intron_3	intron	protein_coding	chr1	2645564	2783607
chr1	2680969	2681014	TTC34_intron_3	intron	protein_coding	chr1	2645564	2783607
chr1	2682224	2682482	TTC34_intron_3	intron	protein_coding	chr1	2645564	2783607
chr1	2688944	2689595	TTC34_intron_3	intron	protein_coding	chr1	2645564	2783607
chr1	2697836	2697892	TTC34_intron_3	intron	protein_coding	chr1	2645564	2783607
chr1	2701106	2701130	TTC34_intron_3	intron	protein_coding	chr1	2645564	2783607
chr1	2702251	2702337	TTC34_intron_3	intron	protein_coding	chr1	2645564	2783607
chr1	2702438	2702550	TTC34_intron_3	intron	protein_coding	chr1	2645564	2783607
chr1	2702714	2702761	TTC34_intron_3	intron	protein_coding	chr1	2645564	2783607
chr1	2746290	2746328	TTC34_intron_3	intron	protein_coding	chr1	2645564	2783607
chr1	2746744	2747330	TTC34_intron_3	intron	protein_coding	chr1	2645564	2783607
chr1	2750412	2750520	TTC34_intron_3	intron	protein_coding	chr1	2645564	2783607
chr1	2751114	2751144	TTC34_intron_3	intron	protein_coding	chr1	2645564	2783607
chr1	2751297	2751322	TTC34_intron_3	intron	protein_coding	chr1	2645564	2783607
chr1	2751559	2751614	TTC34_intron_3	intron	protein_coding	chr1	2645564	2783607
chr1	2752026	2752060	TTC34_intron_3	intron	protein_coding	chr1	2645564	2783607
chr1	2753873	2753940	TTC34_intron_3	intron	protein_coding	chr1	2645564	2783607
chr1	2754085	2754172	TTC34_intron_3	intron	protein_coding	chr1	2645564	2783607
chr1	2754333	2754364	TTC34_intron_3	intron	protein_coding	chr1	2645564	2783607
chr1	2758310	2758367	TTC34_intron_3	intron	protein_coding	chr1	2645564	2783607
chr1	2758545	2758886	TTC34_intron_3	intron	protein_coding	chr1	2645564	2783607
chr1	2759050	2759097	TTC34_intron_3	intron	protein_coding	chr1	2645564	2783607
chr1	2760569	2760607	TTC34_intron_3	intron	protein_coding	chr1	2645564	2783607
chr1	2762337	2763964	TTC34_intron_3	intron	protein_coding	chr1	2645564	2783607
chr1	2764839	2765600	TTC34_intron_3	intron	protein_coding	chr1	2645564	2783607
chr1	2765802	2767064	TTC34_intron_3	intron	protein_coding	chr1	2645564	2783607
chr1	2768981	2769280	TTC34_intron_3	intron	protein_coding	chr1	2645564	2783607
chr1	2770114	2770335	TTC34_intron_3	intron	protein_coding	chr1	2645564	2783607
chr1	2770399	2771086	TTC34_intron_3	intron	protein_coding	chr1	2645564	2783607
chr1	2771835	2771927	TTC34_intron_3	intron	protein_coding	chr1	2645564	2783607
chr1	2772051	2772576	TTC34_intron_3	intron	protein_coding	chr1	2645564	2783607
chr1	2774444	2774626	TTC34_intron_3	intron	protein_coding	chr1	2645564	2783607
chr1	2774707	2774834	TTC34_intron_3	intron	protein_coding	chr1	2645564	2783607
chr1	2776694	2777002	TTC34_intron_3	intron	protein_coding	chr1	2645564	2783607
chr1	2667097	2671440	TTC34_intron_3	intron	protein_coding	chr1	2645564	2783607
chr1	3069342	3069452	PRDM16_intron_1	intron	protein_coding	chr1	3069297	3186123
chr1	3163063	3163251	PRDM16_intron_1	intron	protein_coding	chr1	3069297	3186123
chr1	3168142	3168198	PRDM16_intron_1	intron	protein_coding	chr1	3069297	3186123
chr1	3351529	3351605	PRDM16_intron_3	intron	protein_coding	chr1	3244138	3385147
chr1	3351638	3351667	PRDM16_intron_3	intron	protein_coding	chr1	3244138	3385147
chr1	3379306	3379359	PRDM16_intron_3	intron	protein_coding	chr1	3244138	3385147
chr1	3379694	3379743	PRDM16_intron_3	intron	protein_coding	chr1	3244138	3385147
chr1	3475135	3475698	ARHGEF16_intron_10	intron	protein_coding	chr1	3474783	3475968
chr1	3583501	3583627	MEGF6_intron_35	intron	protein_coding	chr1	3579930	3595336
chr1	3587971	3588006	MEGF6_intron_35	intron	protein_coding	chr1	3579930	3595336
chr1	3588138	3588258	MEGF6_intron_35	intron	protein_coding	chr1	3579930	3595336
chr1	3588322	3588406	MEGF6_intron_35	intron	protein_coding	chr1	3579930	3595336
chr1	3643664	3644278	WRAP73_intron_8	intron	protein_coding	chr1	3638823	3646664
chr1	3675075	3675256	TP73_intron_1	intron	protein_coding	chr1	3652642	3682331
chr1	3892033	3892419	C1orf174_intron_2	intron	protein_coding	chr1	3891058	3892881
chr1	4016914	4017001	AL805961.2_intron_1	intron	lincRNA	chr1	4016707	4018476
chr1	4969181	4969204	BX005132.2_intron_2	intron	lincRNA	chr1	4964554	4973105
chr1	5884540	5884634	NPHP4_intron_13	intron	protein_coding	chr1	5880240	5887284
chr1	6005223	6005321	KCNAB2_intron_2	intron	protein_coding	chr1	5992789	6018633
chr1	6005955	6006085	KCNAB2_intron_2	intron	protein_coding	chr1	5992789	6018633
chr1	6006191	6006331	KCNAB2_intron_2	intron	protein_coding	chr1	5992789	6018633
chr1	6006430	6006556	KCNAB2_intron_2	intron	protein_coding	chr1	5992789	6018633
chr1	6012333	6012371	KCNAB2_intron_2	intron	protein_coding	chr1	5992789	6018633
chr1	6785606	6785811	CAMTA1_intron_1	intron	protein_coding	chr1	6785576	6806981
chr1	7114817	7115460	CAMTA1_intron_7	intron	protein_coding	chr1	7091372	7249489
chr1	7229512	7229546	CAMTA1_intron_7	intron	protein_coding	chr1	7091372	7249489
chr1	7704270	7704474	CAMTA1_intron_14	intron	protein_coding	chr1	7677734	7732446
chr1	7704911	7705008	CAMTA1_intron_14	intron	protein_coding	chr1	7677734	7732446
chr1	8331307	8331395	SLC45A1_intron_5	intron	protein_coding	chr1	8330937	8335435
chr1	9053131	9053373	SLC2A5_intron_8	intron	protein_coding	chr1	9047735	9057446
chr1	9116198	9116358	GPR157_intron_3	intron	protein_coding	chr1	9111490	9128643
chr1	9123243	9123394	GPR157_intron_3	intron	protein_coding	chr1	9111490	9128643
chr1	9910140	9910202	CTNNBIP1_UTR_7	five_prime_UTR	protein_coding	chr1	9910094	9910336
chr1	10638965	10639293	CASZ1_1	CDS	protein_coding	chr1	10638941	10640059
chr1	10694534	10694939	CASZ1_intron_19	intron	protein_coding	chr1	10693913	10705490
chr1	10744417	10744654	CASZ1_intron_20	intron	protein_coding	chr1	10705545	10760699
chr1	11966470	11966498	PLOD1_intron_17	intron	protein_coding	chr1	11966317	11966985
chr1	11971111	11971229	PLOD1_intron_19	intron	protein_coding	chr1	11970817	11972870
chr1	12896739	12897030	PRAMEF10_intron_3	intron	protein_coding	chr1	12895873	12898214
chr1	12916610	12916707	PRAMEF7_UTR_1	five_prime_UTR	protein_coding	chr1	12916610	12916707
chr1	12916708	12917127	PRAMEF7_intron_1	intron	protein_coding	chr1	12916708	12917623
chr1	12917896	12917979	PRAMEF7_1	CDS	protein_coding	chr1	12917692	12917979
chr1	12917980	12918360	PRAMEF7_intron_2	intron	protein_coding	chr1	12917980	12918360
chr1	12918361	12918937	PRAMEF7_2	CDS	protein_coding	chr1	12918361	12918937
chr1	12918938	12919058	PRAMEF7_intron_3	intron	protein_coding	chr1	12918938	12919850
chr1	12927258	12927693	PRAMEF29P_intron_1	intron	unprocessed_pseudogene	chr1	12926742	12927693
chr1	12927694	12928253	PRAMEF29P_2	exon	unprocessed_pseudogene	chr1	12927694	12928253
chr1	12939798	12939865	PRAMEF6_intron_1	intron	protein_coding	chr1	12939237	12940982
chr1	12940027	12940982	PRAMEF6_intron_1	intron	protein_coding	chr1	12939237	12940982
chr1	12940983	12941177	PRAMEF6_2	CDS	protein_coding	chr1	12940983	12941565
chr1	12942121	12942230	PRAMEF6_intron_2	intron	protein_coding	chr1	12941566	12942230
chr1	12942231	12942518	PRAMEF6_3	CDS	protein_coding	chr1	12942231	12942518
chr1	12942541	12942690	PRAMEF6_intron_3	intron	protein_coding	chr1	12942541	12945351
chr1	12943472	12945209	PRAMEF6_intron_3	intron	protein_coding	chr1	12942541	12945351
chr1	12945354	12945414	PRAMEF6_UTR_3	five_prime_UTR	protein_coding	chr1	12945352	12945416
chr1	12945846	12945872	PRAMEF6_intron_4	intron	protein_coding	chr1	12945417	12947515
chr1	12946024	12946161	PRAMEF6_intron_4	intron	protein_coding	chr1	12945417	12947515
chr1	12946193	12947222	PRAMEF6_intron_4	intron	protein_coding	chr1	12945417	12947515
chr1	13049518	13049551	PRAMEF27_UTR_1	three_prime_UTR	protein_coding	chr1	13049476	13049807
chr1	13052700	13052736	PRAMEF27_intron_2	intron	protein_coding	chr1	13052700	13053365
chr1	13052919	13052942	PRAMEF27_intron_2	intron	protein_coding	chr1	13052700	13053365
chr1	13054160	13055293	PRAMEF27_intron_3	intron	protein_coding	chr1	13053676	13056412
chr1	13060870	13060930	HNRNPCL3_UTR_1	five_prime_UTR	protein_coding	chr1	13060869	13060930
chr1	13060931	13061142	HNRNPCL3_intron_1	intron	protein_coding	chr1	13060931	13061142
chr1	13061143	13061309	HNRNPCL3_UTR_2	five_prime_UTR	protein_coding	chr1	13061143	13061324
chr1	13061997	13062206	HNRNPCL3_1	CDS	protein_coding	chr1	13061324	13062206
chr1	13062206	13062229	HNRNPCL3_UTR_3	three_prime_UTR	protein_coding	chr1	13062206	13062229
chr1	13068850	13068912	PRAMEF25_intron_1	intron	protein_coding	chr1	13068755	13070851
chr1	13069077	13069154	PRAMEF25_intron_1	intron	protein_coding	chr1	13068755	13070851
chr1	13069180	13069455	PRAMEF25_intron_1	intron	protein_coding	chr1	13068755	13070851
chr1	13069469	13070099	PRAMEF25_intron_1	intron	protein_coding	chr1	13068755	13070851
chr1	13070210	13070328	PRAMEF25_intron_1	intron	protein_coding	chr1	13068755	13070851
chr1	13071431	13071815	PRAMEF25_intron_2	intron	protein_coding	chr1	13070908	13073676
chr1	13071852	13073676	PRAMEF25_intron_2	intron	protein_coding	chr1	13070908	13073676
chr1	13073693	13073986	PRAMEF25_1	CDS	protein_coding	chr1	13073693	13073986
chr1	13073987	13074657	PRAMEF25_intron_3	intron	protein_coding	chr1	13073987	13074657
chr1	13074658	13075240	PRAMEF25_2	CDS	protein_coding	chr1	13074658	13075240
chr1	13076352	13076438	PRAMEF25_intron_4	intron	protein_coding	chr1	13075241	13076989
chr1	13076859	13076909	PRAMEF25_intron_4	intron	protein_coding	chr1	13075241	13076989
chr1	13075241	13076215	PRAMEF25_intron_4	intron	protein_coding	chr1	13075241	13076989
chr1	13077068	13077552	PRAMEF25_3	CDS	protein_coding	chr1	13076990	13077552
chr1	13077552	13077884	PRAMEF25_UTR_4	three_prime_UTR	protein_coding	chr1	13077552	13077884
chr1	13095179	13095762	PRAMEF34P_1	exon	unprocessed_pseudogene	chr1	13095179	13095762
chr1	13095763	13096711	PRAMEF34P_intron_1	intron	unprocessed_pseudogene	chr1	13095763	13096711
chr1	13096712	13097288	PRAMEF34P_2	exon	unprocessed_pseudogene	chr1	13096712	13097288
chr1	13097289	13097683	PRAMEF34P_intron_2	intron	unprocessed_pseudogene	chr1	13097289	13097683
chr1	13097684	13097971	PRAMEF34P_3	exon	unprocessed_pseudogene	chr1	13097684	13097971
chr1	13128818	13129104	PRAMEF36P_1	exon	transcribed_unprocessed_pseudogene	chr1	13128818	13129104
chr1	13129105	13129499	PRAMEF36P_intron_1	intron	transcribed_unprocessed_pseudogene	chr1	13129105	13129499
chr1	13129500	13130076	PRAMEF36P_2	exon	transcribed_unprocessed_pseudogene	chr1	13129500	13130076
chr1	13130077	13131025	PRAMEF36P_intron_2	intron	transcribed_unprocessed_pseudogene	chr1	13130077	13131025
chr1	13131026	13131615	PRAMEF36P_3	exon	transcribed_unprocessed_pseudogene	chr1	13131026	13131615
chr1	13146981	13147240	AC245056.1_1	exon	lincRNA	chr1	13146981	13147240
chr1	13147241	13147335	AC245056.1_intron_1	intron	lincRNA	chr1	13147241	13147335
chr1	13147336	13147460	AC245056.1_2	exon	lincRNA	chr1	13147336	13147460
chr1	13148905	13149236	PRAMEF26_UTR_1	three_prime_UTR	protein_coding	chr1	13148905	13149236
chr1	13149236	13149502	PRAMEF26_1	CDS	protein_coding	chr1	13149236	13149798
chr1	13150600	13151547	PRAMEF26_intron_1	intron	protein_coding	chr1	13149799	13151547
chr1	13151548	13152130	PRAMEF26_2	CDS	protein_coding	chr1	13151548	13152130
chr1	13152131	13152801	PRAMEF26_intron_2	intron	protein_coding	chr1	13152131	13152801
chr1	13152802	13153095	PRAMEF26_3	CDS	protein_coding	chr1	13152802	13153095
chr1	13153112	13154900	PRAMEF26_intron_3	intron	protein_coding	chr1	13153112	13155882
chr1	13155003	13155416	PRAMEF26_intron_3	intron	protein_coding	chr1	13153112	13155882
chr1	13164586	13165075	HNRNPCL4_1	CDS	protein_coding	chr1	13164586	13165467
chr1	13165182	13165467	HNRNPCL4_1	CDS	protein_coding	chr1	13164586	13165467
chr1	13173369	13174745	PRAMEF9_intron_1	intron	protein_coding	chr1	13172533	13175263
chr1	13176475	13176609	PRAMEF9_2	CDS	protein_coding	chr1	13176240	13176822
chr1	13177635	13177698	PRAMEF9_intron_3	intron	protein_coding	chr1	13176823	13178569
chr1	13177877	13177918	PRAMEF9_intron_3	intron	protein_coding	chr1	13176823	13178569
chr1	13197884	13197982	PRAMEF13_2	CDS	protein_coding	chr1	13197851	13197982
chr1	13197982	13198130	PRAMEF13_UTR_2	five_prime_UTR	protein_coding	chr1	13197982	13198130
chr1	13198131	13198211	PRAMEF13_intron_2	intron	protein_coding	chr1	13198131	13198326
chr1	13223481	13223539	PRAMEF18_1	CDS	protein_coding	chr1	13223331	13223905
chr1	13223982	13224019	PRAMEF18_intron_1	intron	protein_coding	chr1	13223906	13224853
chr1	13247842	13248143	PRAMEF31P_intron_2	intron	unprocessed_pseudogene	chr1	13247122	13248143
chr1	13248144	13248652	PRAMEF31P_3	exon	unprocessed_pseudogene	chr1	13248144	13248652
chr1	13256636	13258212	PRAMEF5_intron_1	intron	protein_coding	chr1	13254276	13259245
chr1	13259035	13259245	PRAMEF5_intron_1	intron	protein_coding	chr1	13254276	13259245
chr1	13254313	13255516	PRAMEF5_intron_1	intron	protein_coding	chr1	13254276	13259245
chr1	13259268	13259555	PRAMEF5_1	CDS	protein_coding	chr1	13259268	13259555
chr1	13259556	13259703	PRAMEF5_intron_2	intron	protein_coding	chr1	13259556	13260220
chr1	13260674	13260803	PRAMEF5_2	CDS	protein_coding	chr1	13260221	13260803
chr1	13260804	13261772	PRAMEF5_intron_3	intron	protein_coding	chr1	13260804	13262548
chr1	13261943	13261983	PRAMEF5_intron_3	intron	protein_coding	chr1	13260804	13262548
chr1	13262507	13262548	PRAMEF5_intron_3	intron	protein_coding	chr1	13260804	13262548
chr1	13262549	13262616	PRAMEF5_3	CDS	protein_coding	chr1	13262549	13263111
chr1	13262818	13262865	PRAMEF5_3	CDS	protein_coding	chr1	13262549	13263111
chr1	13273539	13274111	PRAMEF32P_1	exon	unprocessed_pseudogene	chr1	13273539	13274111
chr1	13274112	13274596	PRAMEF32P_intron_1	intron	unprocessed_pseudogene	chr1	13274112	13275131
chr1	13274663	13274781	PRAMEF32P_intron_1	intron	unprocessed_pseudogene	chr1	13274112	13275131
chr1	13275543	13275613	PRAMEF32P_2	exon	unprocessed_pseudogene	chr1	13275132	13275627
chr1	13281035	13281264	PRAMEF8_UTR_1	three_prime_UTR	protein_coding	chr1	13281035	13281370
chr1	13282995	13283422	PRAMEF8_2	CDS	protein_coding	chr1	13282846	13283422
chr1	13283423	13283633	PRAMEF8_intron_2	intron	protein_coding	chr1	13283423	13283803
chr1	13284384	13285075	PRAMEF8_intron_3	intron	protein_coding	chr1	13284170	13285075
chr1	13285076	13285174	PRAMEF8_UTR_3	five_prime_UTR	protein_coding	chr1	13285076	13285174
chr1	13304744	13305085	PRAMEF33_intron_1	intron	protein_coding	chr1	13303587	13305928
chr1	13307267	13307290	PRAMEF33_intron_3	intron	protein_coding	chr1	13307217	13308327
chr1	13504715	13504771	LRRC38_intron_1	intron	protein_coding	chr1	13476100	13512961
chr1	14106986	14107034	KAZN_intron_1	intron	protein_coding	chr1	13893757	14180433
chr1	14514361	14514502	KAZN_intron_3	intron	protein_coding	chr1	14304664	14598702
chr1	14924422	14924494	KAZN_5	CDS	protein_coding	chr1	14924364	14924572
chr1	15314647	15314670	FHAD1_intron_9	intron	protein_coding	chr1	15313188	15316376
chr1	15684387	15684492	PLEKHM2_UTR_1	five_prime_UTR	protein_coding	chr1	15684332	15684558
chr1	16495418	16495667	CROCCP3_intron_15	intron	transcribed_unprocessed_pseudogene	chr1	16492702	16499201
chr1	16562319	16563758	NBPF1_UTR_1	three_prime_UTR	protein_coding	chr1	16562319	16563942
chr1	16563813	16563942	NBPF1_UTR_1	three_prime_UTR	protein_coding	chr1	16562319	16563942
chr1	16563942	16564186	NBPF1_1	CDS	protein_coding	chr1	16563942	16564186
chr1	16564187	16564805	NBPF1_intron_1	intron	protein_coding	chr1	16564187	16564805
chr1	16564806	16564918	NBPF1_2	CDS	protein_coding	chr1	16564806	16564918
chr1	16564919	16565126	NBPF1_intron_2	intron	protein_coding	chr1	16564919	16565631
chr1	16565813	16566406	NBPF1_intron_3	intron	protein_coding	chr1	16565806	16566406
chr1	16566407	16566459	NBPF1_4	CDS	protein_coding	chr1	16566407	16566459
chr1	16566460	16566519	NBPF1_intron_4	intron	protein_coding	chr1	16566460	16567177
chr1	16568981	16569063	NBPF1_intron_6	intron	protein_coding	chr1	16568031	16569071
chr1	16569237	16569262	NBPF1_intron_7	intron	protein_coding	chr1	16569237	16573140
chr1	16572526	16572762	NBPF1_intron_7	intron	protein_coding	chr1	16569237	16573140
chr1	16572902	16573069	NBPF1_intron_7	intron	protein_coding	chr1	16569237	16573140
chr1	16574156	16574183	NBPF1_intron_8	intron	protein_coding	chr1	16573194	16574485
chr1	16593160	16593439	NBPF1_intron_24	intron	protein_coding	chr1	16592314	16593439
chr1	16593440	16593567	NBPF1_UTR_4	five_prime_UTR	protein_coding	chr1	16593440	16593567
chr1	16593568	16593600	NBPF1_intron_25	intron	protein_coding	chr1	16593568	16594590
chr1	16594332	16594590	NBPF1_intron_25	intron	protein_coding	chr1	16593568	16594590
chr1	16594591	16594661	NBPF1_UTR_5	five_prime_UTR	protein_coding	chr1	16594591	16594661
chr1	16594662	16594885	NBPF1_intron_26	intron	protein_coding	chr1	16594662	16594929
chr1	16596123	16596150	NBPF1_intron_27	intron	protein_coding	chr1	16595010	16608506
chr1	16596330	16596600	NBPF1_intron_27	intron	protein_coding	chr1	16595010	16608506
chr1	16597574	16597964	NBPF1_intron_27	intron	protein_coding	chr1	16595010	16608506
chr1	16598502	16598763	NBPF1_intron_27	intron	protein_coding	chr1	16595010	16608506
chr1	16600663	16600984	NBPF1_intron_27	intron	protein_coding	chr1	16595010	16608506
chr1	16604170	16604292	NBPF1_intron_27	intron	protein_coding	chr1	16595010	16608506
chr1	16655514	16656098	CROCCP2_intron_17	intron	transcribed_unprocessed_pseudogene	chr1	16644687	16656502
chr1	16656340	16656388	CROCCP2_intron_17	intron	transcribed_unprocessed_pseudogene	chr1	16644687	16656502
chr1	16656635	16656669	CROCCP2_18	exon	transcribed_unprocessed_pseudogene	chr1	16656503	16656669
chr1	16656670	16656732	CROCCP2_intron_18	intron	transcribed_unprocessed_pseudogene	chr1	16656670	16656732
chr1	16656843	16656872	CROCCP2_intron_19	intron	transcribed_unprocessed_pseudogene	chr1	16656796	16656872
chr1	16656873	16656954	CROCCP2_20	exon	transcribed_unprocessed_pseudogene	chr1	16656873	16656954
chr1	16656955	16657045	CROCCP2_intron_20	intron	transcribed_unprocessed_pseudogene	chr1	16656955	16657045
chr1	16657046	16657153	CROCCP2_21	exon	transcribed_unprocessed_pseudogene	chr1	16657046	16657232
chr1	16656879	16656974	AL137798.2_1	exon	lincRNA	chr1	16656879	16656974
chr1	16656975	16657153	AL137798.2_intron_1	intron	lincRNA	chr1	16656975	16665389
chr1	16657333	16657392	AL137798.2_intron_1	intron	lincRNA	chr1	16656975	16665389
chr1	16658994	16659077	AL137798.2_intron_1	intron	lincRNA	chr1	16656975	16665389
chr1	16659101	16659127	AL137798.2_intron_1	intron	lincRNA	chr1	16656975	16665389
chr1	16659224	16660636	AL137798.2_intron_1	intron	lincRNA	chr1	16656975	16665389
chr1	16660700	16660880	AL137798.2_intron_1	intron	lincRNA	chr1	16656975	16665389
chr1	16661033	16661616	AL137798.2_intron_1	intron	lincRNA	chr1	16656975	16665389
chr1	16661741	16662252	AL137798.2_intron_1	intron	lincRNA	chr1	16656975	16665389
chr1	16663651	16663783	AL137798.2_intron_1	intron	lincRNA	chr1	16656975	16665389
chr1	16664582	16665389	AL137798.2_intron_1	intron	lincRNA	chr1	16656975	16665389
chr1	16662339	16663588	AL137798.2_intron_1	intron	lincRNA	chr1	16656975	16665389
chr1	16665390	16665527	AL137798.2_2	exon	lincRNA	chr1	16665390	16665527
chr1	16665528	16666939	AL137798.2_intron_2	intron	lincRNA	chr1	16665528	16666939
chr1	16666940	16667524	AL137798.2_3	exon	lincRNA	chr1	16666940	16667524
chr1	16666785	16666948	RNU1-3_1	exon	snRNA	chr1	16666785	16666948
chr1	16688633	16688688	ESPNP_intron_1	intron	transcribed_unprocessed_pseudogene	chr1	16687523	16691111
chr1	16688768	16688792	ESPNP_intron_1	intron	transcribed_unprocessed_pseudogene	chr1	16687523	16691111
chr1	16689864	16690871	ESPNP_intron_1	intron	transcribed_unprocessed_pseudogene	chr1	16687523	16691111
chr1	16691064	16691087	ESPNP_intron_1	intron	transcribed_unprocessed_pseudogene	chr1	16687523	16691111
chr1	16694080	16694433	ESPNP_intron_3	intron	transcribed_unprocessed_pseudogene	chr1	16692310	16696429
chr1	16700589	16701120	ESPNP_intron_7	intron	transcribed_unprocessed_pseudogene	chr1	16700021	16702699
chr1	16701193	16701330	ESPNP_intron_7	intron	transcribed_unprocessed_pseudogene	chr1	16700021	16702699
chr1	16701474	16701558	ESPNP_intron_7	intron	transcribed_unprocessed_pseudogene	chr1	16700021	16702699
chr1	16701651	16702076	ESPNP_intron_7	intron	transcribed_unprocessed_pseudogene	chr1	16700021	16702699
chr1	16715174	16715381	ESPNP_intron_12	intron	transcribed_unprocessed_pseudogene	chr1	16710620	16719962
chr1	16701651	16701695	AL021920.1_1	exon	lincRNA	chr1	16701546	16701695
chr1	16701696	16702076	AL021920.1_intron_1	intron	lincRNA	chr1	16701696	16702953
chr1	16739938	16740523	AL021920.3_1	exon	lincRNA	chr1	16739938	16740523
chr1	16740524	16741935	AL021920.3_intron_1	intron	lincRNA	chr1	16740524	16741935
chr1	16741936	16742073	AL021920.3_2	exon	lincRNA	chr1	16741936	16742073
chr1	16742074	16742938	AL021920.3_intron_2	intron	lincRNA	chr1	16742074	16750492
chr1	16743074	16743116	AL021920.3_intron_2	intron	lincRNA	chr1	16742074	16750492
chr1	16743454	16743576	AL021920.3_intron_2	intron	lincRNA	chr1	16742074	16750492
chr1	16743666	16743789	AL021920.3_intron_2	intron	lincRNA	chr1	16742074	16750492
chr1	16745558	16745757	AL021920.3_intron_2	intron	lincRNA	chr1	16742074	16750492
chr1	16745793	16746025	AL021920.3_intron_2	intron	lincRNA	chr1	16742074	16750492
chr1	16746075	16746110	AL021920.3_intron_2	intron	lincRNA	chr1	16742074	16750492
chr1	16746352	16746411	AL021920.3_intron_2	intron	lincRNA	chr1	16742074	16750492
chr1	16746900	16747539	AL021920.3_intron_2	intron	lincRNA	chr1	16742074	16750492
chr1	16747707	16747760	AL021920.3_intron_2	intron	lincRNA	chr1	16742074	16750492
chr1	16749344	16749413	AL021920.3_intron_2	intron	lincRNA	chr1	16742074	16750492
chr1	16749536	16749619	AL021920.3_intron_2	intron	lincRNA	chr1	16742074	16750492
chr1	16750079	16750121	AL021920.3_intron_2	intron	lincRNA	chr1	16742074	16750492
chr1	16750348	16750492	AL021920.3_intron_2	intron	lincRNA	chr1	16742074	16750492
chr1	16743880	16744782	AL021920.3_intron_2	intron	lincRNA	chr1	16742074	16750492
chr1	16750493	16750577	AL021920.3_3	exon	lincRNA	chr1	16750493	16750589
chr1	16953861	16953902	CROCC_intron_21	intron	protein_coding	chr1	16953482	16954221
chr1	16762127	16762475	MST1L_intron_14	intron	transcribed_unprocessed_pseudogene	chr1	16761103	16764412
chr1	16762634	16762762	MST1L_intron_14	intron	transcribed_unprocessed_pseudogene	chr1	16761103	16764412
chr1	16762872	16762899	MST1L_intron_14	intron	transcribed_unprocessed_pseudogene	chr1	16761103	16764412
chr1	16763103	16763155	MST1L_intron_14	intron	transcribed_unprocessed_pseudogene	chr1	16761103	16764412
chr1	16763339	16763399	MST1L_intron_14	intron	transcribed_unprocessed_pseudogene	chr1	16761103	16764412
chr1	16763587	16763868	MST1L_intron_14	intron	transcribed_unprocessed_pseudogene	chr1	16761103	16764412
chr1	16768765	16768866	MST1L_intron_16	intron	transcribed_unprocessed_pseudogene	chr1	16768269	16769989
chr1	16851257	16851477	BX284668.1_1	exon	lincRNA	chr1	16851257	16851477
chr1	16851478	16851572	BX284668.1_intron_1	intron	lincRNA	chr1	16851478	16851572
chr1	16851573	16851723	BX284668.1_2	exon	lincRNA	chr1	16851573	16851723
chr1	16851724	16852073	BX284668.1_intron_2	intron	lincRNA	chr1	16851724	16852073
chr1	16852074	16852247	BX284668.1_3	exon	lincRNA	chr1	16852074	16852369
chr1	16852407	16852515	BX284668.1_intron_3	intron	lincRNA	chr1	16852370	16852760
chr1	16852807	16852842	BX284668.1_intron_4	intron	lincRNA	chr1	16852800	16852995
chr1	16974502	16974660	MFAP2_UTR_1	three_prime_UTR	protein_coding	chr1	16974502	16974919
chr1	17358497	17358565	PADI4_intron_14	intron	protein_coding	chr1	17356460	17358836
chr1	17689515	17689561	ARHGEF10L_intron_28	intron	protein_coding	chr1	17687748	17695156
chr1	19644390	19644446	NBL1_UTR_6	five_prime_UTR	protein_coding	chr1	19644162	19644446
chr1	19644447	19644510	NBL1_intron_6	intron	protein_coding	chr1	19644447	19645370
chr1	20343664	20343711	VWA5B1_intron_17	intron	protein_coding	chr1	20343394	20345454
chr1	20343765	20343798	VWA5B1_intron_17	intron	protein_coding	chr1	20343394	20345454
chr1	20814758	20814808	EIF4G3_intron_3	intron	protein_coding	chr1	20813240	20817390
chr1	20832746	20832872	EIF4G3_intron_7	intron	protein_coding	chr1	20829273	20840854
chr1	20832959	20833040	EIF4G3_intron_7	intron	protein_coding	chr1	20829273	20840854
chr1	21023235	21023282	EIF4G3_intron_35	intron	protein_coding	chr1	21002809	21050864
chr1	21176432	21176461	EIF4G3_intron_42	intron	protein_coding	chr1	21176359	21176720
chr1	21332610	21332759	ECE1_intron_22	intron	protein_coding	chr1	21299000	21345374
chr1	21482539	21482689	NBPF3_intron_15	intron	protein_coding	chr1	21482536	21483141
chr1	21552098	21552145	ALPL_intron_2	intron	protein_coding	chr1	21551429	21553976
chr1	21636912	21636945	RAP1GAP_intron_25	intron	protein_coding	chr1	21626398	21649759
chr1	21937232	21937297	HSPG2_UTR_3	five_prime_UTR	protein_coding	chr1	21937217	21937297
chr1	21990389	21990861	CELA3B_intron_9	intron	protein_coding	chr1	21989345	21998149
chr1	21990964	21991043	CELA3B_intron_9	intron	protein_coding	chr1	21989345	21998149
chr1	22054916	22054971	CDC42_intron_2	intron	protein_coding	chr1	22053434	22074092
chr1	22142845	22142922	WNT4_6	CDS	protein_coding	chr1	22142845	22142922
chr1	22142922	22142966	WNT4_UTR_4	five_prime_UTR	protein_coding	chr1	22142922	22142966
chr1	22142967	22143327	WNT4_intron_6	intron	protein_coding	chr1	22142967	22143730
chr1	22563564	22563635	EPHA8_UTR_1	five_prime_UTR	protein_coding	chr1	22563564	22563635
chr1	22563635	22563729	EPHA8_1	CDS	protein_coding	chr1	22563635	22563729
chr1	22710839	22710982	EPHB2_UTR_1	five_prime_UTR	protein_coding	chr1	22710839	22710982
chr1	22710982	22711043	EPHB2_1	CDS	protein_coding	chr1	22710982	22711043
chr1	22711044	22711112	EPHB2_intron_1	intron	protein_coding	chr1	22711044	22775176
chr1	23103845	23103921	LUZP1_intron_3	intron	protein_coding	chr1	23094381	23109020
chr1	23168144	23168180	LUZP1_intron_6	intron	protein_coding	chr1	23133680	23168764
chr1	23168338	23168374	LUZP1_intron_6	intron	protein_coding	chr1	23133680	23168764
chr1	23899891	23899956	CNR2_intron_1	intron	protein_coding	chr1	23875663	23913244
chr1	24799903	24799937	CLIC4_intron_2	intron	protein_coding	chr1	24797852	24814092
chr1	24832228	24832271	CLIC4_intron_4	intron	protein_coding	chr1	24827117	24839858
chr1	24832624	24832694	CLIC4_intron_4	intron	protein_coding	chr1	24827117	24839858
chr1	24832715	24833182	CLIC4_intron_4	intron	protein_coding	chr1	24827117	24839858
chr1	24833322	24833374	CLIC4_intron_4	intron	protein_coding	chr1	24827117	24839858
chr1	24833435	24833529	CLIC4_intron_4	intron	protein_coding	chr1	24827117	24839858
chr1	24833719	24833816	CLIC4_intron_4	intron	protein_coding	chr1	24827117	24839858
chr1	24833945	24835018	CLIC4_intron_4	intron	protein_coding	chr1	24827117	24839858
chr1	24930119	24930173	RUNX3_intron_5	intron	protein_coding	chr1	24929878	24964512
chr1	25264961	25265399	RSRP1_intron_5	intron	protein_coding	chr1	25247520	25267738
chr1	25265563	25265621	RSRP1_intron_5	intron	protein_coding	chr1	25247520	25267738
chr1	25317118	25317639	RSRP1_intron_6	intron	protein_coding	chr1	25267916	25337976
chr1	25325081	25328686	RSRP1_intron_6	intron	protein_coding	chr1	25267916	25337976
chr1	25335263	25335729	RSRP1_intron_6	intron	protein_coding	chr1	25267916	25337976
chr1	25335891	25335959	RSRP1_intron_6	intron	protein_coding	chr1	25267916	25337976
chr1	25317118	25317639	RHD_intron_9	intron	protein_coding	chr1	25317080	25321887
chr1	25325081	25328686	RHD_intron_10	intron	protein_coding	chr1	25321963	25328896
chr1	25362880	25366369	RHCE_intron_1	intron	protein_coding	chr1	25362554	25370465
chr1	25366580	25366616	RHCE_intron_1	intron	protein_coding	chr1	25362554	25370465
chr1	25366800	25366844	RHCE_intron_1	intron	protein_coding	chr1	25362554	25370465
chr1	25367049	25367175	RHCE_intron_1	intron	protein_coding	chr1	25362554	25370465
chr1	25374880	25374983	RHCE_intron_2	intron	protein_coding	chr1	25370541	25375347
chr1	25800176	25800230	SELENON_UTR_1	five_prime_UTR	protein_coding	chr1	25800176	25800230
chr1	25800230	25800329	SELENON_1	CDS	protein_coding	chr1	25800230	25800413
chr1	26557777	26557815	RPS6KA1_intron_16	intron	protein_coding	chr1	26557101	26558805
chr1	26826710	26826804	ZDHHC18_UTR_1	five_prime_UTR	protein_coding	chr1	26826710	26826804
chr1	26826804	26826928	ZDHHC18_1	CDS	protein_coding	chr1	26826804	26827139
chr1	28668868	28669044	GMEB1_intron_1	intron	protein_coding	chr1	28668840	28683581
chr1	28695935	28695963	GMEB1_intron_5	intron	protein_coding	chr1	28693046	28696925
chr1	28897609	28897648	EPB41_intron_2	intron	protein_coding	chr1	28893838	28914542
chr1	29237829	29237880	PTPRU_intron_1	intron	protein_coding	chr1	29236718	29255273
chr1	30908453	30908586	SDC3_4	CDS	protein_coding	chr1	30908448	30908586
chr1	30908586	30908761	SDC3_UTR_3	five_prime_UTR	protein_coding	chr1	30908586	30908761
chr1	30972260	30972467	PUM1_intron_12	intron	protein_coding	chr1	30968493	30974649
chr1	31503631	31503744	RF00019_1	exon	misc_RNA	chr1	31503631	31503744
chr1	31764066	31764340	ADGRB2_UTR_7	five_prime_UTR	protein_coding	chr1	31763883	31764340
chr1	31764341	31764379	ADGRB2_intron_35	intron	protein_coding	chr1	31764341	31764678
chr1	31807386	31807419	SPOCD1_intron_14	intron	protein_coding	chr1	31801706	31813949
chr1	32266662	32266826	LCK_intron_1	intron	protein_coding	chr1	32251372	32274109
chr1	32805218	32805260	YARS_intron_9	intron	protein_coding	chr1	32797844	32806480
chr1	32870779	32870813	FNDC5_UTR_5	five_prime_UTR	protein_coding	chr1	32870746	32870813
chr1	32870814	32870884	FNDC5_intron_6	intron	protein_coding	chr1	32870814	32872392
chr1	32964440	32964534	RNF19B_9	CDS	protein_coding	chr1	32964050	32964685
chr1	32974285	32974335	AL031602.1_1	exon	TEC	chr1	32973553	32974463
chr1	33256545	33256654	ZNF362_UTR_1	five_prime_UTR	protein_coding	chr1	33256545	33256654
chr1	33256655	33256802	ZNF362_intron_1	intron	protein_coding	chr1	33256655	33270485
chr1	33307545	33308036	A3GALT2_intron_1	intron	protein_coding	chr1	33307454	33312050
chr1	33349782	33349885	PHC2_UTR_3	five_prime_UTR	protein_coding	chr1	33349596	33349885
chr1	33834738	33834854	CSMD2_intron_71	intron	protein_coding	chr1	33825775	33846882
chr1	33835072	33835150	CSMD2_intron_71	intron	protein_coding	chr1	33825775	33846882
chr1	34096703	34096841	CSMD2_intron_76	intron	protein_coding	chr1	34089194	34164909
chr1	34097320	34097524	CSMD2_intron_76	intron	protein_coding	chr1	34089194	34164909
chr1	34097598	34097893	CSMD2_intron_76	intron	protein_coding	chr1	34089194	34164909
chr1	37282328	37282385	AL353604.1_intron_3	intron	lincRNA	chr1	37276260	37324988
chr1	39413456	39413525	MACF1_63	CDS	protein_coding	chr1	39410265	39414549
chr1	39511768	39511792	BMP8A_3	CDS	protein_coding	chr1	39511755	39511904
chr1	39512036	39512432	BMP8A_intron_3	intron	protein_coding	chr1	39511905	39521374
chr1	39520765	39520862	BMP8A_intron_3	intron	protein_coding	chr1	39511905	39521374
chr1	39521432	39521460	BMP8A_4	CDS	protein_coding	chr1	39521375	39521570
chr1	39773215	39773350	BMP8B_intron_4	intron	protein_coding	chr1	39764818	39774306
chr1	39773505	39774306	BMP8B_intron_4	intron	protein_coding	chr1	39764818	39774306
chr1	39774307	39774456	BMP8B_5	CDS	protein_coding	chr1	39774307	39774456
chr1	39774457	39774498	BMP8B_intron_5	intron	protein_coding	chr1	39774457	39774847
chr1	39774588	39774722	BMP8B_intron_5	intron	protein_coding	chr1	39774457	39774847
chr1	40366744	40367465	SMAP2_intron_2	intron	protein_coding	chr1	40362437	40373695
chr1	40367601	40367644	SMAP2_intron_2	intron	protein_coding	chr1	40362437	40373695
chr1	40368296	40368366	SMAP2_intron_2	intron	protein_coding	chr1	40362437	40373695
chr1	40368428	40368709	SMAP2_intron_2	intron	protein_coding	chr1	40362437	40373695
chr1	40368748	40369207	SMAP2_intron_2	intron	protein_coding	chr1	40362437	40373695
chr1	40369335	40369363	SMAP2_intron_2	intron	protein_coding	chr1	40362437	40373695
chr1	40369646	40369704	SMAP2_intron_2	intron	protein_coding	chr1	40362437	40373695
chr1	40369869	40369953	SMAP2_intron_2	intron	protein_coding	chr1	40362437	40373695
chr1	40370320	40370355	SMAP2_intron_2	intron	protein_coding	chr1	40362437	40373695
chr1	40370395	40370511	SMAP2_intron_2	intron	protein_coding	chr1	40362437	40373695
chr1	40370077	40370215	SMAP2_intron_2	intron	protein_coding	chr1	40362437	40373695
chr1	41265178	41265231	AC093151.3_intron_4	intron	lincRNA	chr1	41264559	41284283
chr1	41382209	41382354	FOXO6_3	CDS	protein_coding	chr1	41382201	41382678
chr1	41662204	41662325	HIVEP3_UTR_4	five_prime_UTR	protein_coding	chr1	41662133	41662325
chr1	41662326	41662360	HIVEP3_intron_8	intron	protein_coding	chr1	41662326	41700914
chr1	42183283	42183366	FOXJ3_intron_2	intron	protein_coding	chr1	42182025	42188735
chr1	42221968	42222036	FOXJ3_intron_7	intron	protein_coding	chr1	42206012	42227881
chr1	42494860	42494994	CCDC30_intron_4	intron	protein_coding	chr1	42490230	42497096
chr1	43979201	43979372	B4GALT2_UTR_1	five_prime_UTR	protein_coding	chr1	43979201	43979511
chr1	45900590	45900764	MAST2_intron_4	intron	protein_coding	chr1	45882396	45913586
chr1	46400949	46400993	FAAH_intron_1	intron	protein_coding	chr1	46394544	46402089
chr1	46886679	46887249	CYP4Z2P_intron_9	intron	transcribed_unprocessed_pseudogene	chr1	46885584	46887249
chr1	46887250	46887295	CYP4Z2P_10	exon	transcribed_unprocessed_pseudogene	chr1	46887250	46887295
chr1	46887296	46887386	CYP4Z2P_intron_10	intron	transcribed_unprocessed_pseudogene	chr1	46887296	46898841
chr1	46892141	46892259	CYP4Z2P_intron_10	intron	transcribed_unprocessed_pseudogene	chr1	46887296	46898841
chr1	46895257	46896836	CYP4Z2P_intron_10	intron	transcribed_unprocessed_pseudogene	chr1	46887296	46898841
chr1	46892141	46892259	AL731892.1_1	exon	processed_pseudogene	chr1	46891639	46892830
chr1	47071529	47072475	CYP4Z1_intron_2	intron	protein_coding	chr1	47068764	47080621
chr1	47080455	47080621	CYP4Z1_intron_2	intron	protein_coding	chr1	47068764	47080621
chr1	47080622	47080667	CYP4Z1_3	CDS	protein_coding	chr1	47080622	47080667
chr1	47080668	47081232	CYP4Z1_intron_3	intron	protein_coding	chr1	47080668	47082332
chr1	47081767	47081792	CYP4Z1_intron_3	intron	protein_coding	chr1	47080668	47082332
chr1	47438433	47438464	FOXD2_1	CDS	protein_coding	chr1	47438135	47439623
chr1	47909554	47909616	TRABD2B_intron_5	intron	protein_coding	chr1	47801620	47994032
chr1	47909692	47909854	TRABD2B_intron_5	intron	protein_coding	chr1	47801620	47994032
chr1	47965186	47965239	TRABD2B_intron_5	intron	protein_coding	chr1	47801620	47994032
chr1	48153057	48153214	SKINT1L_intron_4	intron	transcribed_unprocessed_pseudogene	chr1	48128574	48159547
chr1	48153267	48153633	SKINT1L_intron_4	intron	transcribed_unprocessed_pseudogene	chr1	48128574	48159547
chr1	48154332	48154835	SKINT1L_intron_4	intron	transcribed_unprocessed_pseudogene	chr1	48128574	48159547
chr1	48154871	48155014	SKINT1L_intron_4	intron	transcribed_unprocessed_pseudogene	chr1	48128574	48159547
chr1	48155469	48155567	SKINT1L_intron_4	intron	transcribed_unprocessed_pseudogene	chr1	48128574	48159547
chr1	48382281	48382328	SPATA6_intron_4	intron	protein_coding	chr1	48359771	48385307
chr1	48382707	48382792	SPATA6_intron_4	intron	protein_coding	chr1	48359771	48385307
chr1	48382995	48383028	SPATA6_intron_4	intron	protein_coding	chr1	48359771	48385307
chr1	48384354	48384399	SPATA6_intron_4	intron	protein_coding	chr1	48359771	48385307
chr1	49007106	49007218	AGBL4_intron_10	intron	protein_coding	chr1	48867231	49045582
chr1	49875739	49875790	AGBL4_intron_14	intron	protein_coding	chr1	49851519	50023761
chr1	49876284	49876409	AGBL4_intron_14	intron	protein_coding	chr1	49851519	50023761
chr1	49876495	49876569	AGBL4_intron_14	intron	protein_coding	chr1	49851519	50023761
chr1	49876713	49876748	AGBL4_intron_14	intron	protein_coding	chr1	49851519	50023761
chr1	49948043	49948215	AGBL4_intron_14	intron	protein_coding	chr1	49851519	50023761
chr1	49948308	49948460	AGBL4_intron_14	intron	protein_coding	chr1	49851519	50023761
chr1	50918467	50918603	FAF1_intron_18	intron	protein_coding	chr1	50857998	50959765
chr1	51844774	51844831	NRDC_intron_32	intron	protein_coding	chr1	51840515	51877981
chr1	52796985	52797290	ZYG11B_intron_8	intron	protein_coding	chr1	52796785	52801817
chr1	53283756	53284149	LRP8_intron_17	intron	protein_coding	chr1	53280716	53289565
chr1	53328025	53328054	LRP8_UTR_9	five_prime_UTR	protein_coding	chr1	53327912	53328054
chr1	53713308	53713374	GLIS1_intron_9	intron	protein_coding	chr1	53600279	53733902
chr1	55666960	55667025	AL603840.1_intron_4	intron	lincRNA	chr1	55615003	55673258
chr1	55935620	55935645	AL603840.1_intron_11	intron	lincRNA	chr1	55868249	55961881
chr1	55935678	55935924	AL603840.1_intron_11	intron	lincRNA	chr1	55868249	55961881
chr1	55983513	55983574	AL603840.1_intron_14	intron	lincRNA	chr1	55978579	56017722
chr1	55935620	55935645	LINC01753_intron_2	intron	lincRNA	chr1	55921412	55944914
chr1	55935678	55935924	LINC01753_intron_2	intron	lincRNA	chr1	55921412	55944914
chr1	58729607	58729663	AL136985.3_intron_3	intron	lincRNA	chr1	58718749	58750829
chr1	59649504	59649631	FGGY_intron_16	intron	protein_coding	chr1	59641352	59660217
chr1	59846577	59846609	HOOK1_intron_10	intron	protein_coding	chr1	59843599	59847043
chr1	60064746	60064995	C1orf87_intron_10	intron	protein_coding	chr1	60055439	60072535
chr1	60551177	60551261	LINC01748_intron_7	intron	lincRNA	chr1	60543522	60554471
chr1	61924930	61925268	PATJ_intron_27	intron	protein_coding	chr1	61918077	61927728
chr1	62686164	62686487	DOCK7_intron_52	intron	protein_coding	chr1	62663131	62688225
chr1	63239969	63240180	LINC00466_intron_16	intron	processed_transcript	chr1	63223225	63257020
chr1	63240317	63240368	LINC00466_intron_16	intron	processed_transcript	chr1	63223225	63257020
chr1	63240857	63241110	LINC00466_intron_16	intron	processed_transcript	chr1	63223225	63257020
chr1	63241377	63241413	LINC00466_intron_16	intron	processed_transcript	chr1	63223225	63257020
chr1	63241602	63242111	LINC00466_intron_16	intron	processed_transcript	chr1	63223225	63257020
chr1	63422220	63422363	ALG6_intron_12	intron	protein_coding	chr1	63419441	63428731
chr1	64897459	64897587	JAK1_intron_24	intron	protein_coding	chr1	64886342	64966331
chr1	65067499	65067559	AL357078.1_intron_1	intron	lincRNA	chr1	65066803	65067602
chr1	65558852	65558999	LEPR_intron_3	intron	protein_coding	chr1	65525819	65565544
chr1	65559231	65559344	LEPR_intron_3	intron	protein_coding	chr1	65525819	65565544
chr1	65559494	65559553	LEPR_intron_3	intron	protein_coding	chr1	65525819	65565544
chr1	65560294	65560852	LEPR_intron_3	intron	protein_coding	chr1	65525819	65565544
chr1	65560905	65561520	LEPR_intron_3	intron	protein_coding	chr1	65525819	65565544
chr1	65561615	65561796	LEPR_intron_3	intron	protein_coding	chr1	65525819	65565544
chr1	65561835	65562103	LEPR_intron_3	intron	protein_coding	chr1	65525819	65565544
chr1	65562128	65562789	LEPR_intron_3	intron	protein_coding	chr1	65525819	65565544
chr1	65562993	65563068	LEPR_intron_3	intron	protein_coding	chr1	65525819	65565544
chr1	65563383	65563553	LEPR_intron_3	intron	protein_coding	chr1	65525819	65565544
chr1	65563707	65563744	LEPR_intron_3	intron	protein_coding	chr1	65525819	65565544
chr1	66736476	66736565	SGIP1_intron_26	intron	protein_coding	chr1	66733881	66739333
chr1	67158938	67158965	C1orf141_intron_8	intron	protein_coding	chr1	67134978	67231844
chr1	67158983	67159018	C1orf141_intron_8	intron	protein_coding	chr1	67134978	67231844
chr1	67159035	67159193	C1orf141_intron_8	intron	protein_coding	chr1	67134978	67231844
chr1	67158938	67158965	IL23R_intron_1	intron	protein_coding	chr1	67139162	67166398
chr1	67158983	67159018	IL23R_intron_1	intron	protein_coding	chr1	67139162	67166398
chr1	67159035	67159193	IL23R_intron_1	intron	protein_coding	chr1	67139162	67166398
chr1	67710108	67710159	GNG12_intron_2	intron	protein_coding	chr1	67707713	67777456
chr1	68734479	68734502	AL033530.1_intron_2	intron	lincRNA	chr1	68698451	68863822
chr1	68735005	68736424	AL033530.1_intron_2	intron	lincRNA	chr1	68698451	68863822
chr1	68737456	68737544	AL033530.1_intron_2	intron	lincRNA	chr1	68698451	68863822
chr1	68738512	68739112	AL033530.1_intron_2	intron	lincRNA	chr1	68698451	68863822
chr1	68764960	68765077	AL033530.1_intron_2	intron	lincRNA	chr1	68698451	68863822
chr1	69116506	69116601	LINC01707_intron_3	intron	lincRNA	chr1	69088563	69182768
chr1	69883948	69883996	LRRC7_intron_9	intron	protein_coding	chr1	69875005	69931505
chr1	71275649	71275946	ZRANB2-AS2_intron_19	intron	processed_transcript	chr1	71268479	71280524
chr1	71515176	71515303	NEGR1_intron_1	intron	protein_coding	chr1	71407571	71592815
chr1	71515827	71515968	NEGR1_intron_1	intron	protein_coding	chr1	71407571	71592815
chr1	71516376	71517049	NEGR1_intron_1	intron	protein_coding	chr1	71407571	71592815
chr1	71517087	71517257	NEGR1_intron_1	intron	protein_coding	chr1	71407571	71592815
chr1	71517399	71517479	NEGR1_intron_1	intron	protein_coding	chr1	71407571	71592815
chr1	71517839	71518416	NEGR1_intron_1	intron	protein_coding	chr1	71407571	71592815
chr1	71518522	71519414	NEGR1_intron_1	intron	protein_coding	chr1	71407571	71592815
chr1	71516052	71516258	NEGR1_intron_1	intron	protein_coding	chr1	71407571	71592815
chr1	71888846	71889159	NEGR1_intron_5	intron	protein_coding	chr1	71776298	71935077
chr1	71889237	71889345	NEGR1_intron_5	intron	protein_coding	chr1	71776298	71935077
chr1	71889493	71889588	NEGR1_intron_5	intron	protein_coding	chr1	71776298	71935077
chr1	71889655	71889799	NEGR1_intron_5	intron	protein_coding	chr1	71776298	71935077
chr1	71889901	71889954	NEGR1_intron_5	intron	protein_coding	chr1	71776298	71935077
chr1	71890357	71890973	NEGR1_intron_5	intron	protein_coding	chr1	71776298	71935077
chr1	71891117	71891152	NEGR1_intron_5	intron	protein_coding	chr1	71776298	71935077
chr1	71891252	71891480	NEGR1_intron_5	intron	protein_coding	chr1	71776298	71935077
chr1	71891546	71892159	NEGR1_intron_5	intron	protein_coding	chr1	71776298	71935077
chr1	71892239	71892372	NEGR1_intron_5	intron	protein_coding	chr1	71776298	71935077
chr1	71892513	71892975	NEGR1_intron_5	intron	protein_coding	chr1	71776298	71935077
chr1	71893016	71893938	NEGR1_intron_5	intron	protein_coding	chr1	71776298	71935077
chr1	74289486	74289605	FPGT-TNNI3K_intron_8	intron	protein_coding	chr1	74271709	74331448
chr1	74447724	74447915	FPGT-TNNI3K_intron_23	intron	protein_coding	chr1	74439623	74463439
chr1	74447961	74448048	FPGT-TNNI3K_intron_23	intron	protein_coding	chr1	74439623	74463439
chr1	74500610	74500646	FPGT-TNNI3K_intron_27	intron	protein_coding	chr1	74492267	74540232
chr1	74500610	74500646	LRRC53_intron_4	intron	protein_coding	chr1	74483376	74512524
chr1	74758523	74758632	TYW3_intron_6	intron	protein_coding	chr1	74752426	74763892
chr1	75280232	75280275	SLC44A5_intron_20	intron	protein_coding	chr1	75275043	75300610
chr1	75377456	75377794	SLC44A5_intron_22	intron	protein_coding	chr1	75339631	75396581
chr1	75381356	75381534	SLC44A5_intron_22	intron	protein_coding	chr1	75339631	75396581
chr1	75381571	75381595	SLC44A5_intron_22	intron	protein_coding	chr1	75339631	75396581
chr1	75381760	75381822	SLC44A5_intron_22	intron	protein_coding	chr1	75339631	75396581
chr1	75382043	75382079	SLC44A5_intron_22	intron	protein_coding	chr1	75339631	75396581
chr1	75382237	75382264	SLC44A5_intron_22	intron	protein_coding	chr1	75339631	75396581
chr1	75387529	75387594	SLC44A5_intron_22	intron	protein_coding	chr1	75339631	75396581
chr1	75387742	75387804	SLC44A5_intron_22	intron	protein_coding	chr1	75339631	75396581
chr1	75382715	75383046	SLC44A5_intron_22	intron	protein_coding	chr1	75339631	75396581
chr1	75546196	75546510	SLC44A5_intron_24	intron	protein_coding	chr1	75541517	75611038
chr1	75885643	75885674	MSH4_intron_15	intron	protein_coding	chr1	75883822	75889249
chr1	75886073	75886272	MSH4_intron_15	intron	protein_coding	chr1	75883822	75889249
chr1	76119803	76119842	ST6GALNAC3_intron_1	intron	protein_coding	chr1	76074885	76313798
chr1	76458189	76458245	ST6GALNAC3_intron_4	intron	protein_coding	chr1	76413004	76627450
chr1	77367883	77367925	AK5_intron_7	intron	protein_coding	chr1	77340569	77410979
chr1	77444470	77444613	AK5_intron_9	intron	protein_coding	chr1	77417716	77483315
chr1	82252176	82252213	AC093580.1_intron_1	intron	lincRNA	chr1	82215773	82261014
chr1	82252345	82252427	AC093580.1_intron_1	intron	lincRNA	chr1	82215773	82261014
chr1	82253789	82253828	AC093580.1_intron_1	intron	lincRNA	chr1	82215773	82261014
chr1	82254001	82254472	AC093580.1_intron_1	intron	lincRNA	chr1	82215773	82261014
chr1	82254627	82254705	AC093580.1_intron_1	intron	lincRNA	chr1	82215773	82261014
chr1	82254987	82255014	AC093580.1_intron_1	intron	lincRNA	chr1	82215773	82261014
chr1	82255065	82255251	AC093580.1_intron_1	intron	lincRNA	chr1	82215773	82261014
chr1	82255380	82255403	AC093580.1_intron_1	intron	lincRNA	chr1	82215773	82261014
chr1	82255596	82255744	AC093580.1_intron_1	intron	lincRNA	chr1	82215773	82261014
chr1	82255933	82255983	AC093580.1_intron_1	intron	lincRNA	chr1	82215773	82261014
chr1	84052525	84052643	AC104454.2_intron_1	intron	lincRNA	chr1	84038630	84064690
chr1	84052853	84056183	AC104454.2_intron_1	intron	lincRNA	chr1	84038630	84064690
chr1	84056212	84057603	AC104454.2_intron_1	intron	lincRNA	chr1	84038630	84064690
chr1	84057841	84057920	AC104454.2_intron_1	intron	lincRNA	chr1	84038630	84064690
chr1	84058047	84058165	AC104454.2_intron_1	intron	lincRNA	chr1	84038630	84064690
chr1	84233734	84233822	PRKACB_intron_18	intron	protein_coding	chr1	84214318	84235178
chr1	85749116	85749273	COL24A1_intron_5	intron	protein_coding	chr1	85745507	85761394
chr1	85749295	85749633	COL24A1_intron_5	intron	protein_coding	chr1	85745507	85761394
chr1	85750080	85750469	COL24A1_intron_5	intron	protein_coding	chr1	85745507	85761394
chr1	85750498	85751210	COL24A1_intron_5	intron	protein_coding	chr1	85745507	85761394
chr1	85751247	85751421	COL24A1_intron_5	intron	protein_coding	chr1	85745507	85761394
chr1	85751575	85751665	COL24A1_intron_5	intron	protein_coding	chr1	85745507	85761394
chr1	85751899	85752699	COL24A1_intron_5	intron	protein_coding	chr1	85745507	85761394
chr1	85752736	85753751	COL24A1_intron_5	intron	protein_coding	chr1	85745507	85761394
chr1	85754084	85754233	COL24A1_intron_5	intron	protein_coding	chr1	85745507	85761394
chr1	85753798	85753987	COL24A1_intron_5	intron	protein_coding	chr1	85745507	85761394
chr1	85927986	85928043	COL24A1_intron_36	intron	protein_coding	chr1	85911434	85961247
chr1	85928219	85928371	COL24A1_intron_36	intron	protein_coding	chr1	85911434	85961247
chr1	85928562	85928657	COL24A1_intron_36	intron	protein_coding	chr1	85911434	85961247
chr1	85928718	85928749	COL24A1_intron_36	intron	protein_coding	chr1	85911434	85961247
chr1	85929157	85929503	COL24A1_intron_36	intron	protein_coding	chr1	85911434	85961247
chr1	85929624	85929713	COL24A1_intron_36	intron	protein_coding	chr1	85911434	85961247
chr1	85930226	85930304	COL24A1_intron_36	intron	protein_coding	chr1	85911434	85961247
chr1	85930491	85930734	COL24A1_intron_36	intron	protein_coding	chr1	85911434	85961247
chr1	85930860	85931028	COL24A1_intron_36	intron	protein_coding	chr1	85911434	85961247
chr1	85931106	85931650	COL24A1_intron_36	intron	protein_coding	chr1	85911434	85961247
chr1	85931771	85931897	COL24A1_intron_36	intron	protein_coding	chr1	85911434	85961247
chr1	86097476	86097594	COL24A1_intron_55	intron	protein_coding	chr1	86092321	86112565
chr1	86134732	86134782	COL24A1_intron_58	intron	protein_coding	chr1	86126215	86146117
chr1	89414741	89414885	GBP1P1_intron_2	intron	transcribed_unprocessed_pseudogene	chr1	89410509	89420189
chr1	89414951	89414999	GBP1P1_intron_2	intron	transcribed_unprocessed_pseudogene	chr1	89410509	89420189
chr1	91292325	91292352	HFM1_intron_9	intron	protein_coding	chr1	91277063	91313347
chr1	91301501	91301657	HFM1_intron_9	intron	protein_coding	chr1	91277063	91313347
chr1	91301896	91301994	HFM1_intron_9	intron	protein_coding	chr1	91277063	91313347
chr1	93791353	93791927	BCAR3_intron_16	intron	protein_coding	chr1	93706143	93845565
chr1	93792032	93792272	BCAR3_intron_16	intron	protein_coding	chr1	93706143	93845565
chr1	93792348	93792479	BCAR3_intron_16	intron	protein_coding	chr1	93706143	93845565
chr1	93792603	93792798	BCAR3_intron_16	intron	protein_coding	chr1	93706143	93845565
chr1	93792831	93793197	BCAR3_intron_16	intron	protein_coding	chr1	93706143	93845565
chr1	93793447	93793618	BCAR3_intron_16	intron	protein_coding	chr1	93706143	93845565
chr1	93793759	93793806	BCAR3_intron_16	intron	protein_coding	chr1	93706143	93845565
chr1	93793996	93794109	BCAR3_intron_16	intron	protein_coding	chr1	93706143	93845565
chr1	93794831	93794865	BCAR3_intron_16	intron	protein_coding	chr1	93706143	93845565
chr1	93795039	93795070	BCAR3_intron_16	intron	protein_coding	chr1	93706143	93845565
chr1	93795491	93795608	BCAR3_intron_16	intron	protein_coding	chr1	93706143	93845565
chr1	93795729	93796095	BCAR3_intron_16	intron	protein_coding	chr1	93706143	93845565
chr1	93846973	93847028	BCAR3_intron_17	intron	protein_coding	chr1	93845713	93847068
chr1	94708266	94708309	SLC44A3-AS1_intron_10	intron	transcribed_processed_pseudogene	chr1	94705558	94731741
chr1	95224968	95225273	TMEM56-RWDD3_intron_6	intron	protein_coding	chr1	95173890	95230900
chr1	96746864	96746921	PTBP2_intron_2	intron	protein_coding	chr1	96723595	96751423
chr1	97319706	97319795	DPYD_intron_7	intron	protein_coding	chr1	97306298	97373559
chr1	97321243	97321378	DPYD_intron_7	intron	protein_coding	chr1	97306298	97373559
chr1	97321419	97321468	DPYD_intron_7	intron	protein_coding	chr1	97306298	97373559
chr1	97321580	97321733	DPYD_intron_7	intron	protein_coding	chr1	97306298	97373559
chr1	97321831	97321902	DPYD_intron_7	intron	protein_coding	chr1	97306298	97373559
chr1	97320697	97320971	DPYD_intron_7	intron	protein_coding	chr1	97306298	97373559
chr1	101701651	101701730	LINC01709_intron_2	intron	lincRNA	chr1	101646353	101723740
chr1	103621017	103621055	AMY2A_intron_6	intron	protein_coding	chr1	103620685	103621575
chr1	103621107	103621211	AMY2A_intron_6	intron	protein_coding	chr1	103620685	103621575
chr1	103621238	103621575	AMY2A_intron_6	intron	protein_coding	chr1	103620685	103621575
chr1	103621576	103621699	AMY2A_6	CDS	protein_coding	chr1	103621576	103621699
chr1	103621700	103621792	AMY2A_intron_7	intron	protein_coding	chr1	103621700	103621792
chr1	103621793	103621893	AMY2A_7	CDS	protein_coding	chr1	103621793	103621893
chr1	103621894	103622820	AMY2A_intron_8	intron	protein_coding	chr1	103621894	103623864
chr1	103624320	103624511	AMY2A_intron_10	intron	protein_coding	chr1	103624222	103625555
chr1	103625333	103625555	AMY2A_intron_10	intron	protein_coding	chr1	103624222	103625555
chr1	103625556	103625746	AMY2A_10	CDS	protein_coding	chr1	103625556	103625746
chr1	103625746	103625780	AMY2A_UTR_3	three_prime_UTR	protein_coding	chr1	103625746	103625780
chr1	103655296	103655406	AMY1A_UTR_1	five_prime_UTR	protein_coding	chr1	103655290	103655928
chr1	103655511	103655928	AMY1A_UTR_1	five_prime_UTR	protein_coding	chr1	103655290	103655928
chr1	103655929	103656016	AMY1A_intron_1	intron	protein_coding	chr1	103655929	103656016
chr1	103656017	103656059	AMY1A_UTR_2	five_prime_UTR	protein_coding	chr1	103656017	103656059
chr1	103656060	103656283	AMY1A_intron_2	intron	protein_coding	chr1	103656060	103656283
chr1	103656284	103656330	AMY1A_UTR_3	five_prime_UTR	protein_coding	chr1	103656284	103656330
chr1	103656330	103656498	AMY1A_1	CDS	protein_coding	chr1	103656330	103656498
chr1	103656499	103656842	AMY1A_intron_3	intron	protein_coding	chr1	103656499	103656842
chr1	103656843	103656990	AMY1A_2	CDS	protein_coding	chr1	103656843	103656990
chr1	103656991	103657792	AMY1A_intron_4	intron	protein_coding	chr1	103656991	103657792
chr1	103657793	103657991	AMY1A_3	CDS	protein_coding	chr1	103657793	103657991
chr1	103657992	103658438	AMY1A_intron_5	intron	protein_coding	chr1	103657992	103658438
chr1	103658439	103658670	AMY1A_4	CDS	protein_coding	chr1	103658439	103658670
chr1	103658671	103659408	AMY1A_intron_6	intron	protein_coding	chr1	103658671	103659408
chr1	103659409	103659543	AMY1A_5	CDS	protein_coding	chr1	103659409	103659543
chr1	103659544	103660145	AMY1A_intron_7	intron	protein_coding	chr1	103659544	103660358
chr1	103660367	103660392	AMY1A_6	CDS	protein_coding	chr1	103660359	103660482
chr1	103662126	103662160	AMY1A_intron_9	intron	protein_coding	chr1	103660677	103662655
chr1	103662335	103662370	AMY1A_intron_9	intron	protein_coding	chr1	103660677	103662655
chr1	103662601	103662655	AMY1A_intron_9	intron	protein_coding	chr1	103660677	103662655
chr1	103661093	103661922	AMY1A_intron_9	intron	protein_coding	chr1	103660677	103662655
chr1	103662656	103662775	AMY1A_8	CDS	protein_coding	chr1	103662656	103662775
chr1	103662776	103662884	AMY1A_intron_10	intron	protein_coding	chr1	103662776	103662884
chr1	103662885	103663011	AMY1A_9	CDS	protein_coding	chr1	103662885	103663011
chr1	103663012	103663148	AMY1A_intron_11	intron	protein_coding	chr1	103663012	103664329
chr1	103663261	103663855	AMY1A_intron_11	intron	protein_coding	chr1	103663012	103664329
chr1	103663978	103664329	AMY1A_intron_11	intron	protein_coding	chr1	103663012	103664329
chr1	103664330	103664520	AMY1A_10	CDS	protein_coding	chr1	103664330	103664520
chr1	103664520	103664554	AMY1A_UTR_4	three_prime_UTR	protein_coding	chr1	103664520	103664554
chr1	103687415	103687448	AMY1B_UTR_1	three_prime_UTR	protein_coding	chr1	103687415	103687448
chr1	103687448	103687638	AMY1B_1	CDS	protein_coding	chr1	103687448	103687638
chr1	103687639	103688956	AMY1B_intron_1	intron	protein_coding	chr1	103687639	103688956
chr1	103688957	103689083	AMY1B_2	CDS	protein_coding	chr1	103688957	103689083
chr1	103689084	103689192	AMY1B_intron_2	intron	protein_coding	chr1	103689084	103689192
chr1	103689193	103689312	AMY1B_3	CDS	protein_coding	chr1	103689193	103689312
chr1	103689313	103690816	AMY1B_intron_3	intron	protein_coding	chr1	103689313	103691292
chr1	103690914	103691107	AMY1B_intron_3	intron	protein_coding	chr1	103689313	103691292
chr1	103691226	103691292	AMY1B_intron_3	intron	protein_coding	chr1	103689313	103691292
chr1	103691293	103691393	AMY1B_4	CDS	protein_coding	chr1	103691293	103691393
chr1	103691530	103691610	AMY1B_5	CDS	protein_coding	chr1	103691487	103691610
chr1	103691611	103692425	AMY1B_intron_5	intron	protein_coding	chr1	103691611	103692425
chr1	103692426	103692560	AMY1B_6	CDS	protein_coding	chr1	103692426	103692560
chr1	103692561	103693298	AMY1B_intron_6	intron	protein_coding	chr1	103692561	103693298
chr1	103693299	103693530	AMY1B_7	CDS	protein_coding	chr1	103693299	103693530
chr1	103693531	103693977	AMY1B_intron_7	intron	protein_coding	chr1	103693531	103693977
chr1	103693978	103694176	AMY1B_8	CDS	protein_coding	chr1	103693978	103694176
chr1	103694177	103694978	AMY1B_intron_8	intron	protein_coding	chr1	103694177	103694978
chr1	103694979	103695126	AMY1B_9	CDS	protein_coding	chr1	103694979	103695126
chr1	103695127	103695470	AMY1B_intron_9	intron	protein_coding	chr1	103695127	103695470
chr1	103695471	103695639	AMY1B_10	CDS	protein_coding	chr1	103695471	103695639
chr1	103695639	103695685	AMY1B_UTR_2	five_prime_UTR	protein_coding	chr1	103695639	103695685
chr1	103695686	103695909	AMY1B_intron_10	intron	protein_coding	chr1	103695686	103695909
chr1	103695910	103695952	AMY1B_UTR_3	five_prime_UTR	protein_coding	chr1	103695910	103695952
chr1	103695953	103696040	AMY1B_intron_11	intron	protein_coding	chr1	103695953	103696040
chr1	103696041	103696680	AMY1B_UTR_4	five_prime_UTR	protein_coding	chr1	103696041	103696680
chr1	103715703	103715824	AMYP1_3	exon	unprocessed_pseudogene	chr1	103715701	103715824
chr1	103715825	103715917	AMYP1_intron_3	intron	unprocessed_pseudogene	chr1	103715825	103715917
chr1	103715918	103716018	AMYP1_4	exon	unprocessed_pseudogene	chr1	103715918	103716018
chr1	103716019	103716945	AMYP1_intron_4	intron	unprocessed_pseudogene	chr1	103716019	103717989
chr1	103718195	103718219	AMYP1_intron_5	intron	unprocessed_pseudogene	chr1	103718110	103718219
chr1	103718220	103718250	AMYP1_6	exon	unprocessed_pseudogene	chr1	103718220	103718346
chr1	103718351	103718622	AMYP1_intron_6	intron	unprocessed_pseudogene	chr1	103718347	103719680
chr1	103719462	103719680	AMYP1_intron_6	intron	unprocessed_pseudogene	chr1	103718347	103719680
chr1	103719681	103719871	AMYP1_7	exon	unprocessed_pseudogene	chr1	103719681	103719871
chr1	103750406	103750469	AMY1C_UTR_1	five_prime_UTR	protein_coding	chr1	103750406	103750469
chr1	103750469	103750637	AMY1C_1	CDS	protein_coding	chr1	103750469	103750637
chr1	103750638	103750981	AMY1C_intron_1	intron	protein_coding	chr1	103750638	103750981
chr1	103750982	103751129	AMY1C_2	CDS	protein_coding	chr1	103750982	103751129
chr1	103751130	103751931	AMY1C_intron_2	intron	protein_coding	chr1	103751130	103751931
chr1	103751932	103752130	AMY1C_3	CDS	protein_coding	chr1	103751932	103752130
chr1	103752131	103752577	AMY1C_intron_3	intron	protein_coding	chr1	103752131	103752577
chr1	103752578	103752809	AMY1C_4	CDS	protein_coding	chr1	103752578	103752809
chr1	103752810	103753547	AMY1C_intron_4	intron	protein_coding	chr1	103752810	103753547
chr1	103753548	103753682	AMY1C_5	CDS	protein_coding	chr1	103753548	103753682
chr1	103753683	103754286	AMY1C_intron_5	intron	protein_coding	chr1	103753683	103754497
chr1	103756375	103756793	AMY1C_intron_7	intron	protein_coding	chr1	103754815	103756793
chr1	103756794	103756913	AMY1C_8	CDS	protein_coding	chr1	103756794	103756913
chr1	103756914	103757022	AMY1C_intron_8	intron	protein_coding	chr1	103756914	103757022
chr1	103757023	103757149	AMY1C_9	CDS	protein_coding	chr1	103757023	103757149
chr1	103757150	103758467	AMY1C_intron_9	intron	protein_coding	chr1	103757150	103758467
chr1	103758468	103758658	AMY1C_10	CDS	protein_coding	chr1	103758468	103758658
chr1	103758658	103758690	AMY1C_UTR_2	three_prime_UTR	protein_coding	chr1	103758658	103758690
chr1	104127135	104127218	AC092506.1_intron_4	intron	transcribed_processed_pseudogene	chr1	104126915	104208293
chr1	106823315	106823345	LINC01661_intron_2	intron	lincRNA	chr1	106820743	106838118
chr1	108227517	108228128	NBPF4_intron_2	intron	protein_coding	chr1	108226894	108228918
chr1	108229890	108232254	NBPF4_intron_3	intron	protein_coding	chr1	108229157	108232254
chr1	108232255	108232428	NBPF4_4	CDS	protein_coding	chr1	108232255	108232428
chr1	108232429	108233158	NBPF4_intron_4	intron	protein_coding	chr1	108232429	108233158
chr1	108233159	108233211	NBPF4_5	CDS	protein_coding	chr1	108233159	108233211
chr1	108234148	108234240	NBPF4_intron_5	intron	protein_coding	chr1	108233212	108234240
chr1	108233212	108233417	NBPF4_intron_5	intron	protein_coding	chr1	108233212	108234240
chr1	108234241	108234411	NBPF4_6	CDS	protein_coding	chr1	108234241	108234411
chr1	108234412	108234594	NBPF4_intron_6	intron	protein_coding	chr1	108234412	108235234
chr1	108234648	108234799	NBPF4_intron_6	intron	protein_coding	chr1	108234412	108235234
chr1	108234959	108235067	NBPF4_intron_6	intron	protein_coding	chr1	108234412	108235234
chr1	108235201	108235234	NBPF4_intron_6	intron	protein_coding	chr1	108234412	108235234
chr1	108235235	108235287	NBPF4_7	CDS	protein_coding	chr1	108235235	108235287
chr1	108235288	108235513	NBPF4_intron_7	intron	protein_coding	chr1	108235288	108236268
chr1	108235676	108236268	NBPF4_intron_7	intron	protein_coding	chr1	108235288	108236268
chr1	108236269	108236409	NBPF4_8	CDS	protein_coding	chr1	108236269	108236409
chr1	108236410	108237009	NBPF4_intron_8	intron	protein_coding	chr1	108236410	108237009
chr1	108237010	108237097	NBPF4_9	CDS	protein_coding	chr1	108237010	108237097
chr1	108237098	108237285	NBPF4_intron_9	intron	protein_coding	chr1	108237098	108237285
chr1	108237286	108237338	NBPF4_10	CDS	protein_coding	chr1	108237286	108237338
chr1	108237339	108238746	NBPF4_intron_10	intron	protein_coding	chr1	108237339	108238746
chr1	108238747	108238959	NBPF4_11	CDS	protein_coding	chr1	108238747	108238959
chr1	108238960	108239826	NBPF4_intron_11	intron	protein_coding	chr1	108238960	108239826
chr1	108239827	108239906	NBPF4_12	CDS	protein_coding	chr1	108239827	108239906
chr1	108239907	108240948	NBPF4_intron_12	intron	protein_coding	chr1	108239907	108240948
chr1	108240949	108241022	NBPF4_13	CDS	protein_coding	chr1	108240949	108241164
chr1	108242073	108242173	NBPF4_14	CDS	protein_coding	chr1	108242073	108242173
chr1	108242174	108243242	NBPF4_intron_14	intron	protein_coding	chr1	108242174	108243582
chr1	108243318	108243427	NBPF4_intron_14	intron	protein_coding	chr1	108242174	108243582
chr1	108261196	108262790	AL359258.1_1	exon	lincRNA	chr1	108261196	108262790
chr1	108262791	108263126	AL359258.1_intron_1	intron	lincRNA	chr1	108262791	108272802
chr1	108265486	108265825	AL359258.1_intron_1	intron	lincRNA	chr1	108262791	108272802
chr1	108266709	108266813	AL359258.1_intron_1	intron	lincRNA	chr1	108262791	108272802
chr1	108269036	108272802	AL359258.1_intron_1	intron	lincRNA	chr1	108262791	108272802
chr1	108272803	108273689	AL359258.1_2	exon	lincRNA	chr1	108272803	108273689
chr1	108272943	108273321	SLC25A24P1_1	exon	transcribed_unprocessed_pseudogene	chr1	108272943	108273321
chr1	108273322	108274203	SLC25A24P1_intron_1	intron	transcribed_unprocessed_pseudogene	chr1	108273322	108284238
chr1	108274942	108275150	SLC25A24P1_intron_1	intron	transcribed_unprocessed_pseudogene	chr1	108273322	108284238
chr1	108276091	108276374	SLC25A24P1_intron_1	intron	transcribed_unprocessed_pseudogene	chr1	108273322	108284238
chr1	108277238	108277309	SLC25A24P1_intron_1	intron	transcribed_unprocessed_pseudogene	chr1	108273322	108284238
chr1	108277479	108277508	SLC25A24P1_intron_1	intron	transcribed_unprocessed_pseudogene	chr1	108273322	108284238
chr1	108278358	108278929	SLC25A24P1_intron_1	intron	transcribed_unprocessed_pseudogene	chr1	108273322	108284238
chr1	108279656	108279737	SLC25A24P1_intron_1	intron	transcribed_unprocessed_pseudogene	chr1	108273322	108284238
chr1	108280500	108284238	SLC25A24P1_intron_1	intron	transcribed_unprocessed_pseudogene	chr1	108273322	108284238
chr1	108284239	108284351	SLC25A24P1_2	exon	transcribed_unprocessed_pseudogene	chr1	108284239	108284351
chr1	108303261	108306730	SLC25A24P1_intron_2	intron	transcribed_unprocessed_pseudogene	chr1	108284352	108310483
chr1	108306901	108307083	SLC25A24P1_intron_2	intron	transcribed_unprocessed_pseudogene	chr1	108284352	108310483
chr1	108307108	108310269	SLC25A24P1_intron_2	intron	transcribed_unprocessed_pseudogene	chr1	108284352	108310483
chr1	108284352	108284855	SLC25A24P1_intron_2	intron	transcribed_unprocessed_pseudogene	chr1	108284352	108310483
chr1	108285590	108301900	SLC25A24P1_intron_2	intron	transcribed_unprocessed_pseudogene	chr1	108284352	108310483
chr1	108376526	108377705	NBPF5P_intron_2	intron	transcribed_unprocessed_pseudogene	chr1	108376297	108377705
chr1	108377706	108377788	NBPF5P_3	exon	transcribed_unprocessed_pseudogene	chr1	108377706	108377806
chr1	108378854	108378934	NBPF5P_4	exon	transcribed_unprocessed_pseudogene	chr1	108378719	108378934
chr1	108378935	108379976	NBPF5P_intron_4	intron	transcribed_unprocessed_pseudogene	chr1	108378935	108379976
chr1	108379977	108380056	NBPF5P_5	exon	transcribed_unprocessed_pseudogene	chr1	108379977	108380056
chr1	108380057	108380923	NBPF5P_intron_5	intron	transcribed_unprocessed_pseudogene	chr1	108380057	108380923
chr1	108380924	108381136	NBPF5P_6	exon	transcribed_unprocessed_pseudogene	chr1	108380924	108381136
chr1	108381137	108382544	NBPF5P_intron_6	intron	transcribed_unprocessed_pseudogene	chr1	108381137	108382544
chr1	108382545	108382597	NBPF5P_7	exon	transcribed_unprocessed_pseudogene	chr1	108382545	108382597
chr1	108382598	108382816	NBPF5P_intron_7	intron	transcribed_unprocessed_pseudogene	chr1	108382598	108383473
chr1	108384099	108385819	NBPF5P_intron_8	intron	transcribed_unprocessed_pseudogene	chr1	108383615	108385819
chr1	108385820	108385960	NBPF5P_9	exon	transcribed_unprocessed_pseudogene	chr1	108385820	108385960
chr1	108385961	108387218	NBPF5P_intron_9	intron	transcribed_unprocessed_pseudogene	chr1	108385961	108410502
chr1	108387657	108387705	NBPF5P_intron_9	intron	transcribed_unprocessed_pseudogene	chr1	108385961	108410502
chr1	108409241	108409403	NBPF5P_intron_9	intron	transcribed_unprocessed_pseudogene	chr1	108385961	108410502
chr1	108409477	108410502	NBPF5P_intron_9	intron	transcribed_unprocessed_pseudogene	chr1	108385961	108410502
chr1	108387899	108409081	NBPF5P_intron_9	intron	transcribed_unprocessed_pseudogene	chr1	108385961	108410502
chr1	108410503	108410814	NBPF5P_10	exon	transcribed_unprocessed_pseudogene	chr1	108410503	108410814
chr1	108384099	108387218	SLC25A24P2_intron_1	intron	unprocessed_pseudogene	chr1	108383895	108410026
chr1	108387657	108387705	SLC25A24P2_intron_1	intron	unprocessed_pseudogene	chr1	108383895	108410026
chr1	108409241	108409403	SLC25A24P2_intron_1	intron	unprocessed_pseudogene	chr1	108383895	108410026
chr1	108409477	108410026	SLC25A24P2_intron_1	intron	unprocessed_pseudogene	chr1	108383895	108410026
chr1	108387899	108409081	SLC25A24P2_intron_1	intron	unprocessed_pseudogene	chr1	108383895	108410026
chr1	108410027	108410139	SLC25A24P2_2	exon	unprocessed_pseudogene	chr1	108410027	108410139
chr1	108414062	108414099	SLC25A24P2_intron_2	intron	unprocessed_pseudogene	chr1	108410140	108421055
chr1	108414323	108414368	SLC25A24P2_intron_2	intron	unprocessed_pseudogene	chr1	108410140	108421055
chr1	108414544	108415036	SLC25A24P2_intron_2	intron	unprocessed_pseudogene	chr1	108410140	108421055
chr1	108415208	108415308	SLC25A24P2_intron_2	intron	unprocessed_pseudogene	chr1	108410140	108421055
chr1	108415346	108416117	SLC25A24P2_intron_2	intron	unprocessed_pseudogene	chr1	108410140	108421055
chr1	108416519	108416589	SLC25A24P2_intron_2	intron	unprocessed_pseudogene	chr1	108410140	108421055
chr1	108416771	108416927	SLC25A24P2_intron_2	intron	unprocessed_pseudogene	chr1	108410140	108421055
chr1	108417042	108417564	SLC25A24P2_intron_2	intron	unprocessed_pseudogene	chr1	108410140	108421055
chr1	108417722	108418361	SLC25A24P2_intron_2	intron	unprocessed_pseudogene	chr1	108410140	108421055
chr1	108419199	108419516	SLC25A24P2_intron_2	intron	unprocessed_pseudogene	chr1	108410140	108421055
chr1	108419637	108419731	SLC25A24P2_intron_2	intron	unprocessed_pseudogene	chr1	108410140	108421055
chr1	108419900	108419985	SLC25A24P2_intron_2	intron	unprocessed_pseudogene	chr1	108410140	108421055
chr1	108420122	108421055	SLC25A24P2_intron_2	intron	unprocessed_pseudogene	chr1	108410140	108421055
chr1	108410140	108413989	SLC25A24P2_intron_2	intron	unprocessed_pseudogene	chr1	108410140	108421055
chr1	108421056	108421295	SLC25A24P2_3	exon	unprocessed_pseudogene	chr1	108421056	108421295
chr1	108420689	108421574	AL390038.1_1	exon	lincRNA	chr1	108420689	108421574
chr1	108421575	108425632	AL390038.1_intron_1	intron	lincRNA	chr1	108421575	108431588
chr1	108426706	108427050	AL390038.1_intron_1	intron	lincRNA	chr1	108421575	108431588
chr1	108427206	108427968	AL390038.1_intron_1	intron	lincRNA	chr1	108421575	108431588
chr1	108428370	108429164	AL390038.1_intron_1	intron	lincRNA	chr1	108421575	108431588
chr1	108430234	108430825	AL390038.1_intron_1	intron	lincRNA	chr1	108421575	108431588
chr1	108430972	108431588	AL390038.1_intron_1	intron	lincRNA	chr1	108421575	108431588
chr1	108431589	108433184	AL390038.1_2	exon	lincRNA	chr1	108431589	108433184
chr1	108450925	108451020	NBPF6_intron_2	intron	protein_coding	chr1	108450780	108452188
chr1	108453409	108454437	NBPF6_intron_4	intron	protein_coding	chr1	108453396	108454437
chr1	108454438	108454517	NBPF6_4	CDS	protein_coding	chr1	108454438	108454517
chr1	108454518	108455384	NBPF6_intron_5	intron	protein_coding	chr1	108454518	108455384
chr1	108455385	108455597	NBPF6_5	CDS	protein_coding	chr1	108455385	108455597
chr1	108455598	108457005	NBPF6_intron_6	intron	protein_coding	chr1	108455598	108457005
chr1	108457006	108457058	NBPF6_6	CDS	protein_coding	chr1	108457006	108457058
chr1	108457059	108457246	NBPF6_intron_7	intron	protein_coding	chr1	108457059	108457246
chr1	108457247	108457334	NBPF6_7	CDS	protein_coding	chr1	108457247	108457334
chr1	108457335	108457934	NBPF6_intron_8	intron	protein_coding	chr1	108457335	108457934
chr1	108457935	108458075	NBPF6_8	CDS	protein_coding	chr1	108457935	108458075
chr1	108458076	108458401	NBPF6_intron_9	intron	protein_coding	chr1	108458076	108459056
chr1	108458841	108458898	NBPF6_intron_9	intron	protein_coding	chr1	108458076	108459056
chr1	108459820	108459931	NBPF6_intron_10	intron	protein_coding	chr1	108459110	108459931
chr1	108459932	108460102	NBPF6_10	CDS	protein_coding	chr1	108459932	108460102
chr1	108460103	108460492	NBPF6_intron_11	intron	protein_coding	chr1	108460103	108461131
chr1	108460653	108461131	NBPF6_intron_11	intron	protein_coding	chr1	108460103	108461131
chr1	108461132	108461184	NBPF6_11	CDS	protein_coding	chr1	108461132	108461184
chr1	108461185	108461914	NBPF6_intron_12	intron	protein_coding	chr1	108461185	108461914
chr1	108461915	108462088	NBPF6_12	CDS	protein_coding	chr1	108461915	108462088
chr1	108464947	108464980	NBPF6_intron_13	intron	protein_coding	chr1	108462089	108465186
chr1	108462089	108464782	NBPF6_intron_13	intron	protein_coding	chr1	108462089	108465186
chr1	108466147	108467018	NBPF6_intron_14	intron	protein_coding	chr1	108465425	108467449
chr1	108560230	108560302	FAM102B_UTR_1	five_prime_UTR	protein_coding	chr1	108560089	108560428
chr1	108577251	108577550	FAM102B_intron_1	intron	protein_coding	chr1	108560566	108600564
chr1	108771961	108772016	STXBP3_intron_6	intron	protein_coding	chr1	108760086	108772663
chr1	109680776	109681205	GSTM2_intron_9	intron	protein_coding	chr1	109675287	109681807
chr1	109683327	109683799	GSTM2_UTR_9	three_prime_UTR	protein_coding	chr1	109683206	109683997
chr1	109699157	109699669	GSTM2_intron_11	intron	protein_coding	chr1	109683998	109701650
chr1	109699838	109699901	GSTM2_intron_11	intron	protein_coding	chr1	109683998	109701650
chr1	109700377	109700449	GSTM2_intron_11	intron	protein_coding	chr1	109683998	109701650
chr1	109700637	109700707	GSTM2_intron_11	intron	protein_coding	chr1	109683998	109701650
chr1	109701782	109702018	GSTM2_UTR_10	three_prime_UTR	protein_coding	chr1	109701651	109702442
chr1	109843312	109843338	LINC01768_intron_3	intron	lincRNA	chr1	109833416	109871366
chr1	109843522	109843554	LINC01768_intron_3	intron	lincRNA	chr1	109833416	109871366
chr1	111544826	111545036	TMIGD3_intron_6	intron	protein_coding	chr1	111503489	111563844
chr1	111544826	111545036	RAP1A_intron_1	intron	protein_coding	chr1	111542510	111619775
chr1	112226729	112226775	AL445426.1_intron_1	intron	lincRNA	chr1	112177614	112360360
chr1	112292483	112293116	AL445426.1_intron_1	intron	lincRNA	chr1	112177614	112360360
chr1	112293140	112293247	AL445426.1_intron_1	intron	lincRNA	chr1	112177614	112360360
chr1	112293499	112293553	AL445426.1_intron_1	intron	lincRNA	chr1	112177614	112360360
chr1	112293577	112293625	AL445426.1_intron_1	intron	lincRNA	chr1	112177614	112360360
chr1	112293928	112294053	AL445426.1_intron_1	intron	lincRNA	chr1	112177614	112360360
chr1	112294144	112294315	AL445426.1_intron_1	intron	lincRNA	chr1	112177614	112360360
chr1	112294424	112294456	AL445426.1_intron_1	intron	lincRNA	chr1	112177614	112360360
chr1	112294479	112294567	AL445426.1_intron_1	intron	lincRNA	chr1	112177614	112360360
chr1	112294703	112294784	AL445426.1_intron_1	intron	lincRNA	chr1	112177614	112360360
chr1	113070458	113070745	AL357055.3_intron_2	intron	lincRNA	chr1	113048562	113072937
chr1	113070838	113070887	AL357055.3_intron_2	intron	lincRNA	chr1	113048562	113072937
chr1	113484654	113484723	MAGI3_intron_1	intron	protein_coding	chr1	113391350	113549513
chr1	113497569	113497700	MAGI3_intron_1	intron	protein_coding	chr1	113391350	113549513
chr1	113497793	113499006	MAGI3_intron_1	intron	protein_coding	chr1	113391350	113549513
chr1	113499098	113499231	MAGI3_intron_1	intron	protein_coding	chr1	113391350	113549513
chr1	113499405	113499749	MAGI3_intron_1	intron	protein_coding	chr1	113391350	113549513
chr1	113499825	113500480	MAGI3_intron_1	intron	protein_coding	chr1	113391350	113549513
chr1	113500574	113501731	MAGI3_intron_1	intron	protein_coding	chr1	113391350	113549513
chr1	113501861	113502000	MAGI3_intron_1	intron	protein_coding	chr1	113391350	113549513
chr1	113502067	113502737	MAGI3_intron_1	intron	protein_coding	chr1	113391350	113549513
chr1	113502899	113502974	MAGI3_intron_1	intron	protein_coding	chr1	113391350	113549513
chr1	116567209	116567261	CD58_intron_5	intron	protein_coding	chr1	116544605	116570901
chr1	117431194	117431232	MAN1A2_intron_5	intron	protein_coding	chr1	117420650	117442229
chr1	119990663	119990689	NOTCH2_intron_30	intron	protein_coding	chr1	119987083	119992779
chr1	119990980	119991597	NOTCH2_intron_30	intron	protein_coding	chr1	119987083	119992779
chr1	119992250	119992779	NOTCH2_intron_30	intron	protein_coding	chr1	119987083	119992779
chr1	119992780	119993255	NOTCH2_UTR_3	three_prime_UTR	protein_coding	chr1	119992780	119996672
chr1	119993444	119993501	NOTCH2_UTR_3	three_prime_UTR	protein_coding	chr1	119992780	119996672
chr1	119993655	119994023	NOTCH2_UTR_3	three_prime_UTR	protein_coding	chr1	119992780	119996672
chr1	119994143	119994215	NOTCH2_UTR_3	three_prime_UTR	protein_coding	chr1	119992780	119996672
chr1	119994383	119994423	NOTCH2_UTR_3	three_prime_UTR	protein_coding	chr1	119992780	119996672
chr1	120008073	120008391	NOTCH2_intron_33	intron	protein_coding	chr1	120005589	120029904
chr1	120016216	120016322	NOTCH2_intron_33	intron	protein_coding	chr1	120005589	120029904
chr1	120016431	120017030	NOTCH2_intron_33	intron	protein_coding	chr1	120005589	120029904
chr1	120019050	120020456	NOTCH2_intron_33	intron	protein_coding	chr1	120005589	120029904
chr1	120020658	120020695	NOTCH2_intron_33	intron	protein_coding	chr1	120005589	120029904
chr1	120021269	120021332	NOTCH2_intron_33	intron	protein_coding	chr1	120005589	120029904
chr1	120021484	120021529	NOTCH2_intron_33	intron	protein_coding	chr1	120005589	120029904
chr1	120021674	120021811	NOTCH2_intron_33	intron	protein_coding	chr1	120005589	120029904
chr1	120021935	120022481	NOTCH2_intron_33	intron	protein_coding	chr1	120005589	120029904
chr1	120031678	120031701	NOTCH2_intron_34	intron	protein_coding	chr1	120029989	120051482
chr1	120035894	120036565	NOTCH2_intron_34	intron	protein_coding	chr1	120029989	120051482
chr1	120040221	120040350	NOTCH2_intron_34	intron	protein_coding	chr1	120029989	120051482
chr1	120042058	120042137	NOTCH2_intron_34	intron	protein_coding	chr1	120029989	120051482
chr1	120044444	120044549	NOTCH2_intron_34	intron	protein_coding	chr1	120029989	120051482
chr1	120044682	120045213	NOTCH2_intron_34	intron	protein_coding	chr1	120029989	120051482
chr1	120046343	120046589	NOTCH2_intron_34	intron	protein_coding	chr1	120029989	120051482
chr1	120046696	120046830	NOTCH2_intron_34	intron	protein_coding	chr1	120029989	120051482
chr1	120047009	120047100	NOTCH2_intron_34	intron	protein_coding	chr1	120029989	120051482
chr1	120049033	120049120	NOTCH2_intron_34	intron	protein_coding	chr1	120029989	120051482
chr1	120049362	120049456	NOTCH2_intron_34	intron	protein_coding	chr1	120029989	120051482
chr1	120049517	120050008	NOTCH2_intron_34	intron	protein_coding	chr1	120029989	120051482
chr1	120050122	120050191	NOTCH2_intron_34	intron	protein_coding	chr1	120029989	120051482
chr1	120050267	120051218	NOTCH2_intron_34	intron	protein_coding	chr1	120029989	120051482
chr1	120051283	120051482	NOTCH2_intron_34	intron	protein_coding	chr1	120029989	120051482
chr1	120051483	120051779	NOTCH2_UTR_5	five_prime_UTR	protein_coding	chr1	120051483	120051779
chr1	120051780	120053299	NOTCH2_intron_35	intron	protein_coding	chr1	120051780	120054118
chr1	120053783	120053825	NOTCH2_intron_35	intron	protein_coding	chr1	120051780	120054118
chr1	120056215	120056246	NOTCH2_intron_36	intron	protein_coding	chr1	120054226	120069332
chr1	120056292	120056715	NOTCH2_intron_36	intron	protein_coding	chr1	120054226	120069332
chr1	120057517	120057561	NOTCH2_intron_36	intron	protein_coding	chr1	120054226	120069332
chr1	120059221	120059769	NOTCH2_intron_36	intron	protein_coding	chr1	120054226	120069332
chr1	120061718	120061756	NOTCH2_intron_36	intron	protein_coding	chr1	120054226	120069332
chr1	120061995	120062456	NOTCH2_intron_36	intron	protein_coding	chr1	120054226	120069332
chr1	120126974	120127074	RNU6-465P_1	exon	snRNA	chr1	120126974	120127074
chr1	120172331	120172442	SEC22B_intron_5	intron	protein_coding	chr1	120168950	120176305
chr1	120173383	120173772	SEC22B_intron_5	intron	protein_coding	chr1	120168950	120176305
chr1	120174848	120175185	SEC22B_intron_5	intron	protein_coding	chr1	120168950	120176305
chr1	120199930	120199957	AC244669.2_intron_1	intron	unprocessed_pseudogene	chr1	120197318	120251412
chr1	120205264	120205423	AC244669.2_intron_1	intron	unprocessed_pseudogene	chr1	120197318	120251412
chr1	120205445	120206389	AC244669.2_intron_1	intron	unprocessed_pseudogene	chr1	120197318	120251412
chr1	120206560	120206628	AC244669.2_intron_1	intron	unprocessed_pseudogene	chr1	120197318	120251412
chr1	120206727	120207949	AC244669.2_intron_1	intron	unprocessed_pseudogene	chr1	120197318	120251412
chr1	120210937	120210965	AC244669.2_intron_1	intron	unprocessed_pseudogene	chr1	120197318	120251412
chr1	120210995	120211133	AC244669.2_intron_1	intron	unprocessed_pseudogene	chr1	120197318	120251412
chr1	120211806	120212021	AC244669.2_intron_1	intron	unprocessed_pseudogene	chr1	120197318	120251412
chr1	120212062	120212665	AC244669.2_intron_1	intron	unprocessed_pseudogene	chr1	120197318	120251412
chr1	120213382	120214224	AC244669.2_intron_1	intron	unprocessed_pseudogene	chr1	120197318	120251412
chr1	120214326	120214463	AC244669.2_intron_1	intron	unprocessed_pseudogene	chr1	120197318	120251412
chr1	120214819	120214936	AC244669.2_intron_1	intron	unprocessed_pseudogene	chr1	120197318	120251412
chr1	120216583	120216614	AC244669.2_intron_1	intron	unprocessed_pseudogene	chr1	120197318	120251412
chr1	120216802	120216897	AC244669.2_intron_1	intron	unprocessed_pseudogene	chr1	120197318	120251412
chr1	120223449	120223480	AC244669.2_intron_1	intron	unprocessed_pseudogene	chr1	120197318	120251412
chr1	120227843	120227887	AC244669.2_intron_1	intron	unprocessed_pseudogene	chr1	120197318	120251412
chr1	120228030	120228157	AC244669.2_intron_1	intron	unprocessed_pseudogene	chr1	120197318	120251412
chr1	120228277	120228447	AC244669.2_intron_1	intron	unprocessed_pseudogene	chr1	120197318	120251412
chr1	120228783	120228806	AC244669.2_intron_1	intron	unprocessed_pseudogene	chr1	120197318	120251412
chr1	120229329	120229436	AC244669.2_intron_1	intron	unprocessed_pseudogene	chr1	120197318	120251412
chr1	120229692	120229780	AC244669.2_intron_1	intron	unprocessed_pseudogene	chr1	120197318	120251412
chr1	120231786	120231827	AC244669.2_intron_1	intron	unprocessed_pseudogene	chr1	120197318	120251412
chr1	120232011	120232135	AC244669.2_intron_1	intron	unprocessed_pseudogene	chr1	120197318	120251412
chr1	120232399	120232464	AC244669.2_intron_1	intron	unprocessed_pseudogene	chr1	120197318	120251412
chr1	120233778	120233885	AC244669.2_intron_1	intron	unprocessed_pseudogene	chr1	120197318	120251412
chr1	120235087	120235162	AC244669.2_intron_1	intron	unprocessed_pseudogene	chr1	120197318	120251412
chr1	120235303	120236367	AC244669.2_intron_1	intron	unprocessed_pseudogene	chr1	120197318	120251412
chr1	120237901	120238040	AC244669.2_intron_1	intron	unprocessed_pseudogene	chr1	120197318	120251412
chr1	120239096	120239135	AC244669.2_intron_1	intron	unprocessed_pseudogene	chr1	120197318	120251412
chr1	120239300	120239458	AC244669.2_intron_1	intron	unprocessed_pseudogene	chr1	120197318	120251412
chr1	120239486	120240299	AC244669.2_intron_1	intron	unprocessed_pseudogene	chr1	120197318	120251412
chr1	120240470	120240530	AC244669.2_intron_1	intron	unprocessed_pseudogene	chr1	120197318	120251412
chr1	120240823	120240879	AC244669.2_intron_1	intron	unprocessed_pseudogene	chr1	120197318	120251412
chr1	120243122	120243201	AC244669.2_intron_1	intron	unprocessed_pseudogene	chr1	120197318	120251412
chr1	120243385	120243493	AC244669.2_intron_1	intron	unprocessed_pseudogene	chr1	120197318	120251412
chr1	120243637	120244040	AC244669.2_intron_1	intron	unprocessed_pseudogene	chr1	120197318	120251412
chr1	120244858	120244964	AC244669.2_intron_1	intron	unprocessed_pseudogene	chr1	120197318	120251412
chr1	120245259	120245313	AC244669.2_intron_1	intron	unprocessed_pseudogene	chr1	120197318	120251412
chr1	120245495	120245518	AC244669.2_intron_1	intron	unprocessed_pseudogene	chr1	120197318	120251412
chr1	120247067	120247135	AC244669.2_intron_1	intron	unprocessed_pseudogene	chr1	120197318	120251412
chr1	120247193	120247329	AC244669.2_intron_1	intron	unprocessed_pseudogene	chr1	120197318	120251412
chr1	120248420	120250008	AC244669.2_intron_1	intron	unprocessed_pseudogene	chr1	120197318	120251412
chr1	120250163	120250253	AC244669.2_intron_1	intron	unprocessed_pseudogene	chr1	120197318	120251412
chr1	120250439	120250545	AC244669.2_intron_1	intron	unprocessed_pseudogene	chr1	120197318	120251412
chr1	120250679	120251412	AC244669.2_intron_1	intron	unprocessed_pseudogene	chr1	120197318	120251412
chr1	120241041	120242977	AC244669.2_intron_1	intron	unprocessed_pseudogene	chr1	120197318	120251412
chr1	120251413	120251469	AC244669.2_2	exon	unprocessed_pseudogene	chr1	120251413	120251469
chr1	120251506	120251625	AC244669.2_intron_2	intron	unprocessed_pseudogene	chr1	120251470	120256601
chr1	120251664	120252047	AC244669.2_intron_2	intron	unprocessed_pseudogene	chr1	120251470	120256601
chr1	120252179	120252238	AC244669.2_intron_2	intron	unprocessed_pseudogene	chr1	120251470	120256601
chr1	120254737	120254783	AC244669.2_intron_2	intron	unprocessed_pseudogene	chr1	120251470	120256601
chr1	120255321	120256109	AC244669.2_intron_2	intron	unprocessed_pseudogene	chr1	120251470	120256601
chr1	120256916	120256944	AC244669.2_intron_3	intron	unprocessed_pseudogene	chr1	120256755	120277924
chr1	120257016	120257572	AC244669.2_intron_3	intron	unprocessed_pseudogene	chr1	120256755	120277924
chr1	120257691	120257787	AC244669.2_intron_3	intron	unprocessed_pseudogene	chr1	120256755	120277924
chr1	120262120	120262199	AC244669.2_intron_3	intron	unprocessed_pseudogene	chr1	120256755	120277924
chr1	120262335	120263709	AC244669.2_intron_3	intron	unprocessed_pseudogene	chr1	120256755	120277924
chr1	120265416	120265460	AC244669.2_intron_3	intron	unprocessed_pseudogene	chr1	120256755	120277924
chr1	120265630	120265755	AC244669.2_intron_3	intron	unprocessed_pseudogene	chr1	120256755	120277924
chr1	120266722	120266778	AC244669.2_intron_3	intron	unprocessed_pseudogene	chr1	120256755	120277924
chr1	120267011	120267083	AC244669.2_intron_3	intron	unprocessed_pseudogene	chr1	120256755	120277924
chr1	120267254	120267371	AC244669.2_intron_3	intron	unprocessed_pseudogene	chr1	120256755	120277924
chr1	120267418	120267798	AC244669.2_intron_3	intron	unprocessed_pseudogene	chr1	120256755	120277924
chr1	120267867	120268014	AC244669.2_intron_3	intron	unprocessed_pseudogene	chr1	120256755	120277924
chr1	120268182	120268264	AC244669.2_intron_3	intron	unprocessed_pseudogene	chr1	120256755	120277924
chr1	120268544	120268610	AC244669.2_intron_3	intron	unprocessed_pseudogene	chr1	120256755	120277924
chr1	120271059	120271190	AC244669.2_intron_3	intron	unprocessed_pseudogene	chr1	120256755	120277924
chr1	120271324	120271410	AC244669.2_intron_3	intron	unprocessed_pseudogene	chr1	120256755	120277924
chr1	120271508	120271641	AC244669.2_intron_3	intron	unprocessed_pseudogene	chr1	120256755	120277924
chr1	120271799	120272008	AC244669.2_intron_3	intron	unprocessed_pseudogene	chr1	120256755	120277924
chr1	120272075	120272574	AC244669.2_intron_3	intron	unprocessed_pseudogene	chr1	120256755	120277924
chr1	120277383	120277924	AC244669.2_intron_3	intron	unprocessed_pseudogene	chr1	120256755	120277924
chr1	120274369	120276856	AC244669.2_intron_3	intron	unprocessed_pseudogene	chr1	120256755	120277924
chr1	120277925	120278036	AC244669.2_4	exon	unprocessed_pseudogene	chr1	120277925	120278036
chr1	120278037	120278245	AC244669.2_intron_4	intron	unprocessed_pseudogene	chr1	120278037	120319189
chr1	120278315	120278387	AC244669.2_intron_4	intron	unprocessed_pseudogene	chr1	120278037	120319189
chr1	120278757	120281161	AC244669.2_intron_4	intron	unprocessed_pseudogene	chr1	120278037	120319189
chr1	120281269	120281423	AC244669.2_intron_4	intron	unprocessed_pseudogene	chr1	120278037	120319189
chr1	120281450	120284191	AC244669.2_intron_4	intron	unprocessed_pseudogene	chr1	120278037	120319189
chr1	120284407	120284464	AC244669.2_intron_4	intron	unprocessed_pseudogene	chr1	120278037	120319189
chr1	120284671	120286611	AC244669.2_intron_4	intron	unprocessed_pseudogene	chr1	120278037	120319189
chr1	120299921	120305585	AC244669.2_intron_4	intron	unprocessed_pseudogene	chr1	120278037	120319189
chr1	120306870	120306970	AC244669.2_intron_4	intron	unprocessed_pseudogene	chr1	120278037	120319189
chr1	120307125	120307208	AC244669.2_intron_4	intron	unprocessed_pseudogene	chr1	120278037	120319189
chr1	120307914	120307942	AC244669.2_intron_4	intron	unprocessed_pseudogene	chr1	120278037	120319189
chr1	120308114	120308193	AC244669.2_intron_4	intron	unprocessed_pseudogene	chr1	120278037	120319189
chr1	120308294	120310008	AC244669.2_intron_4	intron	unprocessed_pseudogene	chr1	120278037	120319189
chr1	120310076	120310211	AC244669.2_intron_4	intron	unprocessed_pseudogene	chr1	120278037	120319189
chr1	120310371	120310485	AC244669.2_intron_4	intron	unprocessed_pseudogene	chr1	120278037	120319189
chr1	120310592	120315046	AC244669.2_intron_4	intron	unprocessed_pseudogene	chr1	120278037	120319189
chr1	120318313	120319189	AC244669.2_intron_4	intron	unprocessed_pseudogene	chr1	120278037	120319189
chr1	120286700	120299195	AC244669.2_intron_4	intron	unprocessed_pseudogene	chr1	120278037	120319189
chr1	120319190	120319314	AC244669.2_5	exon	unprocessed_pseudogene	chr1	120319190	120319314
chr1	120319315	120319375	AC244669.2_intron_5	intron	unprocessed_pseudogene	chr1	120319315	120319502
chr1	120319421	120319502	AC244669.2_intron_5	intron	unprocessed_pseudogene	chr1	120319315	120319502
chr1	120319503	120319554	AC244669.2_6	exon	unprocessed_pseudogene	chr1	120319503	120319680
chr1	120228046	120228157	RF00100_1	exon	misc_RNA	chr1	120228046	120228295
chr1	120267334	120267371	AC244669.1_1	exon	transcribed_unprocessed_pseudogene	chr1	120267334	120267838
chr1	120267418	120267798	AC244669.1_1	exon	transcribed_unprocessed_pseudogene	chr1	120267334	120267838
chr1	120267867	120268014	AC244669.1_intron_1	intron	transcribed_unprocessed_pseudogene	chr1	120267839	120336867
chr1	120268182	120268264	AC244669.1_intron_1	intron	transcribed_unprocessed_pseudogene	chr1	120267839	120336867
chr1	120268544	120268610	AC244669.1_intron_1	intron	transcribed_unprocessed_pseudogene	chr1	120267839	120336867
chr1	120271059	120271190	AC244669.1_intron_1	intron	transcribed_unprocessed_pseudogene	chr1	120267839	120336867
chr1	120271324	120271410	AC244669.1_intron_1	intron	transcribed_unprocessed_pseudogene	chr1	120267839	120336867
chr1	120271508	120271641	AC244669.1_intron_1	intron	transcribed_unprocessed_pseudogene	chr1	120267839	120336867
chr1	120271799	120272008	AC244669.1_intron_1	intron	transcribed_unprocessed_pseudogene	chr1	120267839	120336867
chr1	120272075	120272574	AC244669.1_intron_1	intron	transcribed_unprocessed_pseudogene	chr1	120267839	120336867
chr1	120277383	120278245	AC244669.1_intron_1	intron	transcribed_unprocessed_pseudogene	chr1	120267839	120336867
chr1	120278315	120278387	AC244669.1_intron_1	intron	transcribed_unprocessed_pseudogene	chr1	120267839	120336867
chr1	120278757	120281161	AC244669.1_intron_1	intron	transcribed_unprocessed_pseudogene	chr1	120267839	120336867
chr1	120281269	120281423	AC244669.1_intron_1	intron	transcribed_unprocessed_pseudogene	chr1	120267839	120336867
chr1	120281450	120284191	AC244669.1_intron_1	intron	transcribed_unprocessed_pseudogene	chr1	120267839	120336867
chr1	120284407	120284464	AC244669.1_intron_1	intron	transcribed_unprocessed_pseudogene	chr1	120267839	120336867
chr1	120284671	120286611	AC244669.1_intron_1	intron	transcribed_unprocessed_pseudogene	chr1	120267839	120336867
chr1	120299921	120305585	AC244669.1_intron_1	intron	transcribed_unprocessed_pseudogene	chr1	120267839	120336867
chr1	120306870	120306970	AC244669.1_intron_1	intron	transcribed_unprocessed_pseudogene	chr1	120267839	120336867
chr1	120307125	120307208	AC244669.1_intron_1	intron	transcribed_unprocessed_pseudogene	chr1	120267839	120336867
chr1	120307914	120307942	AC244669.1_intron_1	intron	transcribed_unprocessed_pseudogene	chr1	120267839	120336867
chr1	120308114	120308193	AC244669.1_intron_1	intron	transcribed_unprocessed_pseudogene	chr1	120267839	120336867
chr1	120308294	120310008	AC244669.1_intron_1	intron	transcribed_unprocessed_pseudogene	chr1	120267839	120336867
chr1	120310076	120310211	AC244669.1_intron_1	intron	transcribed_unprocessed_pseudogene	chr1	120267839	120336867
chr1	120310371	120310485	AC244669.1_intron_1	intron	transcribed_unprocessed_pseudogene	chr1	120267839	120336867
chr1	120310592	120315046	AC244669.1_intron_1	intron	transcribed_unprocessed_pseudogene	chr1	120267839	120336867
chr1	120318313	120319375	AC244669.1_intron_1	intron	transcribed_unprocessed_pseudogene	chr1	120267839	120336867
chr1	120319421	120319554	AC244669.1_intron_1	intron	transcribed_unprocessed_pseudogene	chr1	120267839	120336867
chr1	120319756	120319916	AC244669.1_intron_1	intron	transcribed_unprocessed_pseudogene	chr1	120267839	120336867
chr1	120319968	120320441	AC244669.1_intron_1	intron	transcribed_unprocessed_pseudogene	chr1	120267839	120336867
chr1	120320591	120320661	AC244669.1_intron_1	intron	transcribed_unprocessed_pseudogene	chr1	120267839	120336867
chr1	120320841	120321200	AC244669.1_intron_1	intron	transcribed_unprocessed_pseudogene	chr1	120267839	120336867
chr1	120321297	120321663	AC244669.1_intron_1	intron	transcribed_unprocessed_pseudogene	chr1	120267839	120336867
chr1	120323353	120323413	AC244669.1_intron_1	intron	transcribed_unprocessed_pseudogene	chr1	120267839	120336867
chr1	120323584	120323678	AC244669.1_intron_1	intron	transcribed_unprocessed_pseudogene	chr1	120267839	120336867
chr1	120323796	120323974	AC244669.1_intron_1	intron	transcribed_unprocessed_pseudogene	chr1	120267839	120336867
chr1	120325687	120325711	AC244669.1_intron_1	intron	transcribed_unprocessed_pseudogene	chr1	120267839	120336867
chr1	120326235	120326330	AC244669.1_intron_1	intron	transcribed_unprocessed_pseudogene	chr1	120267839	120336867
chr1	120326343	120326743	AC244669.1_intron_1	intron	transcribed_unprocessed_pseudogene	chr1	120267839	120336867
chr1	120326840	120326883	AC244669.1_intron_1	intron	transcribed_unprocessed_pseudogene	chr1	120267839	120336867
chr1	120327319	120327425	AC244669.1_intron_1	intron	transcribed_unprocessed_pseudogene	chr1	120267839	120336867
chr1	120327540	120327971	AC244669.1_intron_1	intron	transcribed_unprocessed_pseudogene	chr1	120267839	120336867
chr1	120328005	120328175	AC244669.1_intron_1	intron	transcribed_unprocessed_pseudogene	chr1	120267839	120336867
chr1	120328318	120328470	AC244669.1_intron_1	intron	transcribed_unprocessed_pseudogene	chr1	120267839	120336867
chr1	120328584	120328766	AC244669.1_intron_1	intron	transcribed_unprocessed_pseudogene	chr1	120267839	120336867
chr1	120330339	120330435	AC244669.1_intron_1	intron	transcribed_unprocessed_pseudogene	chr1	120267839	120336867
chr1	120331039	120331066	AC244669.1_intron_1	intron	transcribed_unprocessed_pseudogene	chr1	120267839	120336867
chr1	120331642	120331753	AC244669.1_intron_1	intron	transcribed_unprocessed_pseudogene	chr1	120267839	120336867
chr1	120331885	120331908	AC244669.1_intron_1	intron	transcribed_unprocessed_pseudogene	chr1	120267839	120336867
chr1	120335538	120335577	AC244669.1_intron_1	intron	transcribed_unprocessed_pseudogene	chr1	120267839	120336867
chr1	120274369	120276856	AC244669.1_intron_1	intron	transcribed_unprocessed_pseudogene	chr1	120267839	120336867
chr1	120286700	120299195	AC244669.1_intron_1	intron	transcribed_unprocessed_pseudogene	chr1	120267839	120336867
chr1	120336060	120336867	AC244669.1_intron_1	intron	transcribed_unprocessed_pseudogene	chr1	120267839	120336867
chr1	120336868	120336907	AC244669.1_2	exon	transcribed_unprocessed_pseudogene	chr1	120336868	120336907
chr1	120336908	120337419	AC244669.1_intron_2	intron	transcribed_unprocessed_pseudogene	chr1	120336908	120337419
chr1	120337420	120337614	AC244669.1_3	exon	transcribed_unprocessed_pseudogene	chr1	120337420	120337614
chr1	120337615	120340543	AC244669.1_intron_3	intron	transcribed_unprocessed_pseudogene	chr1	120337615	120340754
chr1	120436991	120438542	NBPF8_intron_1	intron	unprocessed_pseudogene	chr1	120436698	120438542
chr1	120438543	120438646	NBPF8_2	exon	unprocessed_pseudogene	chr1	120438543	120438646
chr1	120438647	120439474	NBPF8_intron_2	intron	unprocessed_pseudogene	chr1	120438647	120439474
chr1	120439475	120439690	NBPF8_3	exon	unprocessed_pseudogene	chr1	120439475	120439690
chr1	120439691	120440740	NBPF8_intron_3	intron	unprocessed_pseudogene	chr1	120439691	120440740
chr1	120440741	120440814	NBPF8_4	exon	unprocessed_pseudogene	chr1	120440741	120440814
chr1	120441225	120441276	NBPF8_intron_4	intron	unprocessed_pseudogene	chr1	120440815	120441276
chr1	120440815	120441027	NBPF8_intron_4	intron	unprocessed_pseudogene	chr1	120440815	120441276
chr1	120441465	120441489	NBPF8_5	exon	unprocessed_pseudogene	chr1	120441277	120441489
chr1	120441752	120442839	NBPF8_intron_5	intron	unprocessed_pseudogene	chr1	120441490	120442839
chr1	120442840	120442905	NBPF8_6	exon	unprocessed_pseudogene	chr1	120442840	120443050
chr1	120443175	120444895	NBPF8_intron_6	intron	unprocessed_pseudogene	chr1	120443051	120444895
chr1	120444896	120444999	NBPF8_7	exon	unprocessed_pseudogene	chr1	120444896	120444999
chr1	120445000	120445777	NBPF8_intron_7	intron	unprocessed_pseudogene	chr1	120445000	120445827
chr1	120446487	120447092	NBPF8_intron_8	intron	unprocessed_pseudogene	chr1	120446044	120447092
chr1	120447093	120447166	NBPF8_9	exon	unprocessed_pseudogene	chr1	120447093	120447166
chr1	120447167	120447628	NBPF8_intron_9	intron	unprocessed_pseudogene	chr1	120447167	120447628
chr1	120447629	120447665	NBPF8_10	exon	unprocessed_pseudogene	chr1	120447629	120447841
chr1	120447771	120447841	NBPF8_10	exon	unprocessed_pseudogene	chr1	120447629	120447841
chr1	120447842	120448905	NBPF8_intron_10	intron	unprocessed_pseudogene	chr1	120447842	120449191
chr1	120457231	120457412	NBPF8_intron_16	intron	unprocessed_pseudogene	chr1	120455461	120459365
chr1	120457482	120457526	NBPF8_intron_16	intron	unprocessed_pseudogene	chr1	120455461	120459365
chr1	120457631	120457677	NBPF8_intron_16	intron	unprocessed_pseudogene	chr1	120455461	120459365
chr1	120457809	120457862	NBPF8_intron_16	intron	unprocessed_pseudogene	chr1	120455461	120459365
chr1	120457907	120459103	NBPF8_intron_16	intron	unprocessed_pseudogene	chr1	120455461	120459365
chr1	120459213	120459240	NBPF8_intron_16	intron	unprocessed_pseudogene	chr1	120455461	120459365
chr1	120463798	120463856	NBPF8_intron_22	intron	unprocessed_pseudogene	chr1	120463728	120464374
chr1	120466655	120467330	NBPF8_25	exon	unprocessed_pseudogene	chr1	120465977	120467739
chr1	120467354	120467381	NBPF8_25	exon	unprocessed_pseudogene	chr1	120465977	120467739
chr1	120494105	120494136	AC241952.1_intron_4	intron	transcribed_unprocessed_pseudogene	chr1	120493302	120494232
chr1	120498125	120498271	AC241952.1_intron_7	intron	transcribed_unprocessed_pseudogene	chr1	120497422	120501108
chr1	120498280	120498596	AC241952.1_intron_7	intron	transcribed_unprocessed_pseudogene	chr1	120497422	120501108
chr1	120503103	120503274	AC241952.1_intron_9	intron	transcribed_unprocessed_pseudogene	chr1	120502118	120503598
chr1	120504917	120505005	AC241952.1_intron_11	intron	transcribed_unprocessed_pseudogene	chr1	120504514	120505709
chr1	120510406	120510825	AC241952.1_intron_13	intron	transcribed_unprocessed_pseudogene	chr1	120509671	120511664
chr1	120513683	120513711	AC241952.1_intron_15	intron	transcribed_unprocessed_pseudogene	chr1	120512694	120513764
chr1	120513928	120514593	AC241952.1_intron_16	intron	transcribed_unprocessed_pseudogene	chr1	120513818	120514823
chr1	120517254	120517352	AC241952.1_18	exon	transcribed_unprocessed_pseudogene	chr1	120516823	120517352
chr1	120517477	120517632	AC241952.1_intron_18	intron	transcribed_unprocessed_pseudogene	chr1	120517353	120518528
chr1	120518705	120518797	AC241952.1_intron_19	intron	transcribed_unprocessed_pseudogene	chr1	120518650	120519216
chr1	120528720	120528751	AC241952.1_23	exon	transcribed_unprocessed_pseudogene	chr1	120528386	120530384
chr1	120532345	120532452	AC241952.1_intron_24	intron	transcribed_unprocessed_pseudogene	chr1	120532090	120536309
chr1	120532589	120532688	AC241952.1_intron_24	intron	transcribed_unprocessed_pseudogene	chr1	120532090	120536309
chr1	120533598	120533671	AC241952.1_intron_24	intron	transcribed_unprocessed_pseudogene	chr1	120532090	120536309
chr1	120536271	120536309	AC241952.1_intron_24	intron	transcribed_unprocessed_pseudogene	chr1	120532090	120536309
chr1	120536310	120536402	AC241952.1_25	exon	transcribed_unprocessed_pseudogene	chr1	120536310	120536402
chr1	120536403	120536885	AC241952.1_intron_25	intron	transcribed_unprocessed_pseudogene	chr1	120536403	120538321
chr1	120550392	120550430	AC241952.1_intron_36	intron	transcribed_unprocessed_pseudogene	chr1	120550277	120573070
chr1	120550528	120550673	AC241952.1_intron_36	intron	transcribed_unprocessed_pseudogene	chr1	120550277	120573070
chr1	120553724	120553969	AC241952.1_intron_36	intron	transcribed_unprocessed_pseudogene	chr1	120550277	120573070
chr1	120567297	120567684	AC241952.1_intron_36	intron	transcribed_unprocessed_pseudogene	chr1	120550277	120573070
chr1	120567890	120567913	AC241952.1_intron_36	intron	transcribed_unprocessed_pseudogene	chr1	120550277	120573070
chr1	120574697	120575378	AC241952.1_intron_37	intron	transcribed_unprocessed_pseudogene	chr1	120573190	120578704
chr1	120577023	120577182	AC241952.1_intron_37	intron	transcribed_unprocessed_pseudogene	chr1	120573190	120578704
chr1	120577944	120578396	AC241952.1_intron_37	intron	transcribed_unprocessed_pseudogene	chr1	120573190	120578704
chr1	120579041	120579069	AC241952.1_intron_38	intron	transcribed_unprocessed_pseudogene	chr1	120578882	120579069
chr1	120579070	120579194	AC241952.1_39	exon	transcribed_unprocessed_pseudogene	chr1	120579070	120579194
chr1	120579195	120579355	AC241952.1_intron_39	intron	transcribed_unprocessed_pseudogene	chr1	120579195	120620353
chr1	120590203	120590266	AC241952.1_intron_39	intron	transcribed_unprocessed_pseudogene	chr1	120579195	120620353
chr1	120590443	120590483	AC241952.1_intron_39	intron	transcribed_unprocessed_pseudogene	chr1	120579195	120620353
chr1	120592818	120598761	AC241952.1_intron_39	intron	transcribed_unprocessed_pseudogene	chr1	120579195	120620353
chr1	120611805	120611989	AC241952.1_intron_39	intron	transcribed_unprocessed_pseudogene	chr1	120579195	120620353
chr1	120612013	120613805	AC241952.1_intron_39	intron	transcribed_unprocessed_pseudogene	chr1	120579195	120620353
chr1	120613918	120613972	AC241952.1_intron_39	intron	transcribed_unprocessed_pseudogene	chr1	120579195	120620353
chr1	120614381	120617136	AC241952.1_intron_39	intron	transcribed_unprocessed_pseudogene	chr1	120579195	120620353
chr1	120619784	120619835	AC241952.1_intron_39	intron	transcribed_unprocessed_pseudogene	chr1	120579195	120620353
chr1	120620013	120620138	AC241952.1_intron_39	intron	transcribed_unprocessed_pseudogene	chr1	120579195	120620353
chr1	120620205	120620353	AC241952.1_intron_39	intron	transcribed_unprocessed_pseudogene	chr1	120579195	120620353
chr1	120598897	120611683	AC241952.1_intron_39	intron	transcribed_unprocessed_pseudogene	chr1	120579195	120620353
chr1	120617226	120619608	AC241952.1_intron_39	intron	transcribed_unprocessed_pseudogene	chr1	120579195	120620353
chr1	120583304	120590039	AC241952.1_intron_39	intron	transcribed_unprocessed_pseudogene	chr1	120579195	120620353
chr1	120620354	120620465	AC241952.1_40	exon	transcribed_unprocessed_pseudogene	chr1	120620354	120620465
chr1	120620466	120621209	AC241952.1_intron_40	intron	transcribed_unprocessed_pseudogene	chr1	120620466	120641606
chr1	120621318	120624319	AC241952.1_intron_40	intron	transcribed_unprocessed_pseudogene	chr1	120620466	120641606
chr1	120625539	120625686	AC241952.1_intron_40	intron	transcribed_unprocessed_pseudogene	chr1	120620466	120641606
chr1	120625855	120625948	AC241952.1_intron_40	intron	transcribed_unprocessed_pseudogene	chr1	120620466	120641606
chr1	120626155	120626193	AC241952.1_intron_40	intron	transcribed_unprocessed_pseudogene	chr1	120620466	120641606
chr1	120626834	120626861	AC241952.1_intron_40	intron	transcribed_unprocessed_pseudogene	chr1	120620466	120641606
chr1	120627174	120627331	AC241952.1_intron_40	intron	transcribed_unprocessed_pseudogene	chr1	120620466	120641606
chr1	120627886	120627962	AC241952.1_intron_40	intron	transcribed_unprocessed_pseudogene	chr1	120620466	120641606
chr1	120628326	120628420	AC241952.1_intron_40	intron	transcribed_unprocessed_pseudogene	chr1	120620466	120641606
chr1	120630064	120630187	AC241952.1_intron_40	intron	transcribed_unprocessed_pseudogene	chr1	120620466	120641606
chr1	120630649	120630987	AC241952.1_intron_40	intron	transcribed_unprocessed_pseudogene	chr1	120620466	120641606
chr1	120635990	120636079	AC241952.1_intron_40	intron	transcribed_unprocessed_pseudogene	chr1	120620466	120641606
chr1	120636213	120636269	AC241952.1_intron_40	intron	transcribed_unprocessed_pseudogene	chr1	120620466	120641606
chr1	120640574	120641458	AC241952.1_intron_40	intron	transcribed_unprocessed_pseudogene	chr1	120620466	120641606
chr1	120634694	120635967	AC241952.1_intron_40	intron	transcribed_unprocessed_pseudogene	chr1	120620466	120641606
chr1	120641642	120641695	AC241952.1_41	exon	transcribed_unprocessed_pseudogene	chr1	120641607	120641759
chr1	120641876	120641923	AC241952.1_intron_41	intron	transcribed_unprocessed_pseudogene	chr1	120641760	120646871
chr1	120642332	120642458	AC241952.1_intron_41	intron	transcribed_unprocessed_pseudogene	chr1	120641760	120646871
chr1	120642544	120643050	AC241952.1_intron_41	intron	transcribed_unprocessed_pseudogene	chr1	120641760	120646871
chr1	120646358	120646397	AC241952.1_intron_41	intron	transcribed_unprocessed_pseudogene	chr1	120641760	120646871
chr1	120646451	120646493	AC241952.1_intron_41	intron	transcribed_unprocessed_pseudogene	chr1	120641760	120646871
chr1	120646727	120646754	AC241952.1_intron_41	intron	transcribed_unprocessed_pseudogene	chr1	120641760	120646871
chr1	120646946	120646973	AC241952.1_intron_42	intron	transcribed_unprocessed_pseudogene	chr1	120646929	120701055
chr1	120647174	120647675	AC241952.1_intron_42	intron	transcribed_unprocessed_pseudogene	chr1	120646929	120701055
chr1	120649038	120649919	AC241952.1_intron_42	intron	transcribed_unprocessed_pseudogene	chr1	120646929	120701055
chr1	120651023	120651048	AC241952.1_intron_42	intron	transcribed_unprocessed_pseudogene	chr1	120646929	120701055
chr1	120655449	120657358	AC241952.1_intron_42	intron	transcribed_unprocessed_pseudogene	chr1	120646929	120701055
chr1	120657484	120657583	AC241952.1_intron_42	intron	transcribed_unprocessed_pseudogene	chr1	120646929	120701055
chr1	120658390	120659031	AC241952.1_intron_42	intron	transcribed_unprocessed_pseudogene	chr1	120646929	120701055
chr1	120659213	120659505	AC241952.1_intron_42	intron	transcribed_unprocessed_pseudogene	chr1	120646929	120701055
chr1	120661884	120661931	AC241952.1_intron_42	intron	transcribed_unprocessed_pseudogene	chr1	120646929	120701055
chr1	120662065	120662123	AC241952.1_intron_42	intron	transcribed_unprocessed_pseudogene	chr1	120646929	120701055
chr1	120662175	120663329	AC241952.1_intron_42	intron	transcribed_unprocessed_pseudogene	chr1	120646929	120701055
chr1	120663494	120663592	AC241952.1_intron_42	intron	transcribed_unprocessed_pseudogene	chr1	120646929	120701055
chr1	120663701	120663892	AC241952.1_intron_42	intron	transcribed_unprocessed_pseudogene	chr1	120646929	120701055
chr1	120663915	120663953	AC241952.1_intron_42	intron	transcribed_unprocessed_pseudogene	chr1	120646929	120701055
chr1	120664892	120664922	AC241952.1_intron_42	intron	transcribed_unprocessed_pseudogene	chr1	120646929	120701055
chr1	120665659	120665780	AC241952.1_intron_42	intron	transcribed_unprocessed_pseudogene	chr1	120646929	120701055
chr1	120665913	120666069	AC241952.1_intron_42	intron	transcribed_unprocessed_pseudogene	chr1	120646929	120701055
chr1	120666131	120666242	AC241952.1_intron_42	intron	transcribed_unprocessed_pseudogene	chr1	120646929	120701055
chr1	120666367	120666422	AC241952.1_intron_42	intron	transcribed_unprocessed_pseudogene	chr1	120646929	120701055
chr1	120666554	120666676	AC241952.1_intron_42	intron	transcribed_unprocessed_pseudogene	chr1	120646929	120701055
chr1	120666773	120666905	AC241952.1_intron_42	intron	transcribed_unprocessed_pseudogene	chr1	120646929	120701055
chr1	120667037	120667103	AC241952.1_intron_42	intron	transcribed_unprocessed_pseudogene	chr1	120646929	120701055
chr1	120667482	120667722	AC241952.1_intron_42	intron	transcribed_unprocessed_pseudogene	chr1	120646929	120701055
chr1	120668684	120668730	AC241952.1_intron_42	intron	transcribed_unprocessed_pseudogene	chr1	120646929	120701055
chr1	120668909	120668984	AC241952.1_intron_42	intron	transcribed_unprocessed_pseudogene	chr1	120646929	120701055
chr1	120669241	120669387	AC241952.1_intron_42	intron	transcribed_unprocessed_pseudogene	chr1	120646929	120701055
chr1	120669569	120670164	AC241952.1_intron_42	intron	transcribed_unprocessed_pseudogene	chr1	120646929	120701055
chr1	120670335	120670372	AC241952.1_intron_42	intron	transcribed_unprocessed_pseudogene	chr1	120646929	120701055
chr1	120672580	120672674	AC241952.1_intron_42	intron	transcribed_unprocessed_pseudogene	chr1	120646929	120701055
chr1	120672938	120673019	AC241952.1_intron_42	intron	transcribed_unprocessed_pseudogene	chr1	120646929	120701055
chr1	120673190	120673223	AC241952.1_intron_42	intron	transcribed_unprocessed_pseudogene	chr1	120646929	120701055
chr1	120674939	120674969	AC241952.1_intron_42	intron	transcribed_unprocessed_pseudogene	chr1	120646929	120701055
chr1	120675857	120675928	AC241952.1_intron_42	intron	transcribed_unprocessed_pseudogene	chr1	120646929	120701055
chr1	120676090	120676118	AC241952.1_intron_42	intron	transcribed_unprocessed_pseudogene	chr1	120646929	120701055
chr1	120680341	120680542	AC241952.1_intron_42	intron	transcribed_unprocessed_pseudogene	chr1	120646929	120701055
chr1	120681524	120681621	AC241952.1_intron_42	intron	transcribed_unprocessed_pseudogene	chr1	120646929	120701055
chr1	120682528	120682573	AC241952.1_intron_42	intron	transcribed_unprocessed_pseudogene	chr1	120646929	120701055
chr1	120684235	120684510	AC241952.1_intron_42	intron	transcribed_unprocessed_pseudogene	chr1	120646929	120701055
chr1	120684652	120684688	AC241952.1_intron_42	intron	transcribed_unprocessed_pseudogene	chr1	120646929	120701055
chr1	120684914	120684954	AC241952.1_intron_42	intron	transcribed_unprocessed_pseudogene	chr1	120646929	120701055
chr1	120685130	120686631	AC241952.1_intron_42	intron	transcribed_unprocessed_pseudogene	chr1	120646929	120701055
chr1	120687093	120687159	AC241952.1_intron_42	intron	transcribed_unprocessed_pseudogene	chr1	120646929	120701055
chr1	120687284	120687769	AC241952.1_intron_42	intron	transcribed_unprocessed_pseudogene	chr1	120646929	120701055
chr1	120687883	120688481	AC241952.1_intron_42	intron	transcribed_unprocessed_pseudogene	chr1	120646929	120701055
chr1	120689328	120689843	AC241952.1_intron_42	intron	transcribed_unprocessed_pseudogene	chr1	120646929	120701055
chr1	120689887	120690012	AC241952.1_intron_42	intron	transcribed_unprocessed_pseudogene	chr1	120646929	120701055
chr1	120690173	120690205	AC241952.1_intron_42	intron	transcribed_unprocessed_pseudogene	chr1	120646929	120701055
chr1	120690381	120690489	AC241952.1_intron_42	intron	transcribed_unprocessed_pseudogene	chr1	120646929	120701055
chr1	120690629	120691849	AC241952.1_intron_42	intron	transcribed_unprocessed_pseudogene	chr1	120646929	120701055
chr1	120691987	120692115	AC241952.1_intron_42	intron	transcribed_unprocessed_pseudogene	chr1	120646929	120701055
chr1	120692243	120693201	AC241952.1_intron_42	intron	transcribed_unprocessed_pseudogene	chr1	120646929	120701055
chr1	120694403	120694674	AC241952.1_intron_42	intron	transcribed_unprocessed_pseudogene	chr1	120646929	120701055
chr1	120694821	120694925	AC241952.1_intron_42	intron	transcribed_unprocessed_pseudogene	chr1	120646929	120701055
chr1	120694956	120695013	AC241952.1_intron_42	intron	transcribed_unprocessed_pseudogene	chr1	120646929	120701055
chr1	120696923	120696946	AC241952.1_intron_42	intron	transcribed_unprocessed_pseudogene	chr1	120646929	120701055
chr1	120697130	120698473	AC241952.1_intron_42	intron	transcribed_unprocessed_pseudogene	chr1	120646929	120701055
chr1	120698550	120698676	AC241952.1_intron_42	intron	transcribed_unprocessed_pseudogene	chr1	120646929	120701055
chr1	120699505	120699533	AC241952.1_intron_42	intron	transcribed_unprocessed_pseudogene	chr1	120646929	120701055
chr1	120699796	120700327	AC241952.1_intron_42	intron	transcribed_unprocessed_pseudogene	chr1	120646929	120701055
chr1	120700495	120700538	AC241952.1_intron_42	intron	transcribed_unprocessed_pseudogene	chr1	120646929	120701055
chr1	120670127	120670164	RF00100_1	exon	misc_RNA	chr1	120670127	120670376
chr1	120670335	120670372	RF00100_1	exon	misc_RNA	chr1	120670127	120670376
chr1	120725147	120725176	NBPF26_intron_1	intron	protein_coding	chr1	120724251	120763626
chr1	120725368	120725419	NBPF26_intron_1	intron	protein_coding	chr1	120724251	120763626
chr1	120725616	120725670	NBPF26_intron_1	intron	protein_coding	chr1	120724251	120763626
chr1	120730188	120730211	NBPF26_intron_1	intron	protein_coding	chr1	120724251	120763626
chr1	120730983	120731684	NBPF26_intron_1	intron	protein_coding	chr1	120724251	120763626
chr1	120731840	120731898	NBPF26_intron_1	intron	protein_coding	chr1	120724251	120763626
chr1	120733783	120734338	NBPF26_intron_1	intron	protein_coding	chr1	120724251	120763626
chr1	120734489	120734573	NBPF26_intron_1	intron	protein_coding	chr1	120724251	120763626
chr1	120734770	120734822	NBPF26_intron_1	intron	protein_coding	chr1	120724251	120763626
chr1	120735522	120735659	NBPF26_intron_1	intron	protein_coding	chr1	120724251	120763626
chr1	120735791	120735819	NBPF26_intron_1	intron	protein_coding	chr1	120724251	120763626
chr1	120735925	120736099	NBPF26_intron_1	intron	protein_coding	chr1	120724251	120763626
chr1	120736306	120736353	NBPF26_intron_1	intron	protein_coding	chr1	120724251	120763626
chr1	120736720	120737387	NBPF26_intron_1	intron	protein_coding	chr1	120724251	120763626
chr1	120737553	120737605	NBPF26_intron_1	intron	protein_coding	chr1	120724251	120763626
chr1	120738102	120738236	NBPF26_intron_1	intron	protein_coding	chr1	120724251	120763626
chr1	120738335	120738474	NBPF26_intron_1	intron	protein_coding	chr1	120724251	120763626
chr1	120738668	120738698	NBPF26_intron_1	intron	protein_coding	chr1	120724251	120763626
chr1	120739217	120739262	NBPF26_intron_1	intron	protein_coding	chr1	120724251	120763626
chr1	120739440	120739508	NBPF26_intron_1	intron	protein_coding	chr1	120724251	120763626
chr1	120739678	120739805	NBPF26_intron_1	intron	protein_coding	chr1	120724251	120763626
chr1	120740321	120742308	NBPF26_intron_1	intron	protein_coding	chr1	120724251	120763626
chr1	120742358	120743204	NBPF26_intron_1	intron	protein_coding	chr1	120724251	120763626
chr1	120743367	120743416	NBPF26_intron_1	intron	protein_coding	chr1	120724251	120763626
chr1	120744197	120744243	NBPF26_intron_1	intron	protein_coding	chr1	120724251	120763626
chr1	120744439	120744577	NBPF26_intron_1	intron	protein_coding	chr1	120724251	120763626
chr1	120744692	120744864	NBPF26_intron_1	intron	protein_coding	chr1	120724251	120763626
chr1	120745729	120745769	NBPF26_intron_1	intron	protein_coding	chr1	120724251	120763626
chr1	120745992	120746036	NBPF26_intron_1	intron	protein_coding	chr1	120724251	120763626
chr1	120746187	120746665	NBPF26_intron_1	intron	protein_coding	chr1	120724251	120763626
chr1	120746807	120746861	NBPF26_intron_1	intron	protein_coding	chr1	120724251	120763626
chr1	120747106	120747163	NBPF26_intron_1	intron	protein_coding	chr1	120724251	120763626
chr1	120747299	120747352	NBPF26_intron_1	intron	protein_coding	chr1	120724251	120763626
chr1	120747552	120747626	NBPF26_intron_1	intron	protein_coding	chr1	120724251	120763626
chr1	120747695	120747734	NBPF26_intron_1	intron	protein_coding	chr1	120724251	120763626
chr1	120747999	120748040	NBPF26_intron_1	intron	protein_coding	chr1	120724251	120763626
chr1	120748201	120748951	NBPF26_intron_1	intron	protein_coding	chr1	120724251	120763626
chr1	120749064	120749169	NBPF26_intron_1	intron	protein_coding	chr1	120724251	120763626
chr1	120749346	120749418	NBPF26_intron_1	intron	protein_coding	chr1	120724251	120763626
chr1	120749586	120749668	NBPF26_intron_1	intron	protein_coding	chr1	120724251	120763626
chr1	120749819	120749960	NBPF26_intron_1	intron	protein_coding	chr1	120724251	120763626
chr1	120751144	120751542	NBPF26_intron_1	intron	protein_coding	chr1	120724251	120763626
chr1	120751709	120751812	NBPF26_intron_1	intron	protein_coding	chr1	120724251	120763626
chr1	120751863	120752504	NBPF26_intron_1	intron	protein_coding	chr1	120724251	120763626
chr1	120752552	120752584	NBPF26_intron_1	intron	protein_coding	chr1	120724251	120763626
chr1	120752590	120752649	NBPF26_intron_1	intron	protein_coding	chr1	120724251	120763626
chr1	120752829	120752879	NBPF26_intron_1	intron	protein_coding	chr1	120724251	120763626
chr1	120753356	120753465	NBPF26_intron_1	intron	protein_coding	chr1	120724251	120763626
chr1	120753568	120753789	NBPF26_intron_1	intron	protein_coding	chr1	120724251	120763626
chr1	120755234	120755357	NBPF26_intron_1	intron	protein_coding	chr1	120724251	120763626
chr1	120757043	120757830	NBPF26_intron_1	intron	protein_coding	chr1	120724251	120763626
chr1	120761661	120761719	NBPF26_intron_1	intron	protein_coding	chr1	120724251	120763626
chr1	120761880	120761943	NBPF26_intron_1	intron	protein_coding	chr1	120724251	120763626
chr1	120762120	120762174	NBPF26_intron_1	intron	protein_coding	chr1	120724251	120763626
chr1	120762383	120762441	NBPF26_intron_1	intron	protein_coding	chr1	120724251	120763626
chr1	120762600	120762692	NBPF26_intron_1	intron	protein_coding	chr1	120724251	120763626
chr1	120762947	120762970	NBPF26_intron_1	intron	protein_coding	chr1	120724251	120763626
chr1	120733589	120733711	NBPF26_intron_1	intron	protein_coding	chr1	120724251	120763626
chr1	120765267	120765293	NBPF26_intron_2	intron	protein_coding	chr1	120763710	120784972
chr1	120766533	120766578	NBPF26_intron_2	intron	protein_coding	chr1	120763710	120784972
chr1	120766722	120766828	NBPF26_intron_2	intron	protein_coding	chr1	120763710	120784972
chr1	120767053	120767088	NBPF26_intron_2	intron	protein_coding	chr1	120763710	120784972
chr1	120767271	120767345	NBPF26_intron_2	intron	protein_coding	chr1	120763710	120784972
chr1	120771200	120771679	NBPF26_intron_2	intron	protein_coding	chr1	120763710	120784972
chr1	120771781	120772205	NBPF26_intron_2	intron	protein_coding	chr1	120763710	120784972
chr1	120772257	120772395	NBPF26_intron_2	intron	protein_coding	chr1	120763710	120784972
chr1	120772530	120772753	NBPF26_intron_2	intron	protein_coding	chr1	120763710	120784972
chr1	120772925	120772982	NBPF26_intron_2	intron	protein_coding	chr1	120763710	120784972
chr1	120773148	120773513	NBPF26_intron_2	intron	protein_coding	chr1	120763710	120784972
chr1	120773649	120773762	NBPF26_intron_2	intron	protein_coding	chr1	120763710	120784972
chr1	120773900	120774629	NBPF26_intron_2	intron	protein_coding	chr1	120763710	120784972
chr1	120774749	120774860	NBPF26_intron_2	intron	protein_coding	chr1	120763710	120784972
chr1	120775011	120775141	NBPF26_intron_2	intron	protein_coding	chr1	120763710	120784972
chr1	120776544	120777241	NBPF26_intron_2	intron	protein_coding	chr1	120763710	120784972
chr1	120777264	120777407	NBPF26_intron_2	intron	protein_coding	chr1	120763710	120784972
chr1	120779210	120779244	NBPF26_intron_2	intron	protein_coding	chr1	120763710	120784972
chr1	120780438	120780491	NBPF26_intron_2	intron	protein_coding	chr1	120763710	120784972
chr1	120780641	120780808	NBPF26_intron_2	intron	protein_coding	chr1	120763710	120784972
chr1	120780871	120781247	NBPF26_intron_2	intron	protein_coding	chr1	120763710	120784972
chr1	120781356	120781451	NBPF26_intron_2	intron	protein_coding	chr1	120763710	120784972
chr1	120782221	120782268	NBPF26_intron_2	intron	protein_coding	chr1	120763710	120784972
chr1	120782571	120782661	NBPF26_intron_2	intron	protein_coding	chr1	120763710	120784972
chr1	120782907	120782986	NBPF26_intron_2	intron	protein_coding	chr1	120763710	120784972
chr1	120783089	120783252	NBPF26_intron_2	intron	protein_coding	chr1	120763710	120784972
chr1	120783365	120783413	NBPF26_intron_2	intron	protein_coding	chr1	120763710	120784972
chr1	120785591	120785988	NBPF26_intron_3	intron	protein_coding	chr1	120785234	120793159
chr1	120786013	120786062	NBPF26_intron_3	intron	protein_coding	chr1	120785234	120793159
chr1	120786231	120786286	NBPF26_intron_3	intron	protein_coding	chr1	120785234	120793159
chr1	120786481	120786578	NBPF26_intron_3	intron	protein_coding	chr1	120785234	120793159
chr1	120786700	120786794	NBPF26_intron_3	intron	protein_coding	chr1	120785234	120793159
chr1	120786953	120787027	NBPF26_intron_3	intron	protein_coding	chr1	120785234	120793159
chr1	120787207	120787234	NBPF26_intron_3	intron	protein_coding	chr1	120785234	120793159
chr1	120787422	120787506	NBPF26_intron_3	intron	protein_coding	chr1	120785234	120793159
chr1	120787773	120787857	NBPF26_intron_3	intron	protein_coding	chr1	120785234	120793159
chr1	120789064	120789113	NBPF26_intron_3	intron	protein_coding	chr1	120785234	120793159
chr1	120795036	120795909	NBPF26_intron_6	intron	protein_coding	chr1	120793878	120805416
chr1	120796037	120796075	NBPF26_intron_6	intron	protein_coding	chr1	120793878	120805416
chr1	120796264	120796309	NBPF26_intron_6	intron	protein_coding	chr1	120793878	120805416
chr1	120796485	120796566	NBPF26_intron_6	intron	protein_coding	chr1	120793878	120805416
chr1	120796724	120796831	NBPF26_intron_6	intron	protein_coding	chr1	120793878	120805416
chr1	120796944	120798207	NBPF26_intron_6	intron	protein_coding	chr1	120793878	120805416
chr1	120798800	120799117	NBPF26_intron_6	intron	protein_coding	chr1	120793878	120805416
chr1	120799239	120799372	NBPF26_intron_6	intron	protein_coding	chr1	120793878	120805416
chr1	120799504	120799619	NBPF26_intron_6	intron	protein_coding	chr1	120793878	120805416
chr1	120799660	120799815	NBPF26_intron_6	intron	protein_coding	chr1	120793878	120805416
chr1	120799981	120800088	NBPF26_intron_6	intron	protein_coding	chr1	120793878	120805416
chr1	120800325	120800387	NBPF26_intron_6	intron	protein_coding	chr1	120793878	120805416
chr1	120800718	120801004	NBPF26_intron_6	intron	protein_coding	chr1	120793878	120805416
chr1	120803773	120803833	NBPF26_intron_6	intron	protein_coding	chr1	120793878	120805416
chr1	120804116	120804166	NBPF26_intron_6	intron	protein_coding	chr1	120793878	120805416
chr1	120811540	120811587	NBPF26_intron_11	intron	protein_coding	chr1	120810559	120811884
chr1	120812585	120812620	NBPF26_intron_12	intron	protein_coding	chr1	120812096	120813889
chr1	120812749	120812794	NBPF26_intron_12	intron	protein_coding	chr1	120812096	120813889
chr1	120819886	120819932	NBPF26_intron_17	intron	protein_coding	chr1	120818175	120822102
chr1	120820555	120821578	NBPF26_intron_17	intron	protein_coding	chr1	120818175	120822102
chr1	120824453	120824523	NBPF26_intron_20	intron	protein_coding	chr1	120824147	120824864
chr1	120824683	120824864	NBPF26_intron_20	intron	protein_coding	chr1	120824147	120824864
chr1	120824865	120824917	NBPF26_15	CDS	protein_coding	chr1	120824865	120824917
chr1	120825651	120828321	NBPF26_intron_21	intron	protein_coding	chr1	120824918	120829762
chr1	120828782	120828850	NBPF26_intron_21	intron	protein_coding	chr1	120824918	120829762
chr1	120828936	120829357	NBPF26_intron_21	intron	protein_coding	chr1	120824918	120829762
chr1	120830546	120830588	NBPF26_17	CDS	protein_coding	chr1	120830415	120830588
chr1	120830589	120831296	NBPF26_intron_23	intron	protein_coding	chr1	120830589	120831296
chr1	120831297	120831349	NBPF26_18	CDS	protein_coding	chr1	120831297	120831349
chr1	120831350	120831733	NBPF26_intron_24	intron	protein_coding	chr1	120831350	120831986
chr1	120831762	120831986	NBPF26_intron_24	intron	protein_coding	chr1	120831350	120831986
chr1	120831987	120832029	NBPF26_19	CDS	protein_coding	chr1	120831987	120832160
chr1	120834077	120834428	NBPF26_intron_27	intron	protein_coding	chr1	120833776	120834493
chr1	120834507	120834546	NBPF26_UTR_11	three_prime_UTR	protein_coding	chr1	120834494	120834546
chr1	120834547	120834628	NBPF26_intron_28	intron	protein_coding	chr1	120834547	120834628
chr1	120834629	120834802	NBPF26_22	CDS	protein_coding	chr1	120834629	120834802
chr1	120834803	120835569	NBPF26_intron_29	intron	protein_coding	chr1	120834803	120836515
chr1	120835672	120835785	NBPF26_intron_29	intron	protein_coding	chr1	120834803	120836515
chr1	120835909	120836515	NBPF26_intron_29	intron	protein_coding	chr1	120834803	120836515
chr1	120836516	120836568	NBPF26_23	CDS	protein_coding	chr1	120836516	120836568
chr1	120836569	120837167	NBPF26_intron_30	intron	protein_coding	chr1	120836569	120837167
chr1	120837168	120837341	NBPF26_UTR_12	three_prime_UTR	protein_coding	chr1	120837168	120837341
chr1	120837342	120837582	NBPF26_intron_31	intron	protein_coding	chr1	120837342	120838049
chr1	120837766	120837828	NBPF26_intron_31	intron	protein_coding	chr1	120837342	120838049
chr1	120838014	120838049	NBPF26_intron_31	intron	protein_coding	chr1	120837342	120838049
chr1	120838050	120838092	NBPF26_UTR_13	three_prime_UTR	protein_coding	chr1	120838050	120838102
chr1	120838144	120838464	NBPF26_intron_32	intron	protein_coding	chr1	120838103	120838743
chr1	120838563	120838743	NBPF26_intron_32	intron	protein_coding	chr1	120838103	120838743
chr1	120838744	120838917	NBPF26_UTR_14	three_prime_UTR	protein_coding	chr1	120838744	120838917
chr1	120838918	120839630	NBPF26_intron_33	intron	protein_coding	chr1	120838918	120839630
chr1	120839631	120839737	NBPF26_UTR_15	three_prime_UTR	protein_coding	chr1	120839631	120839740
chr1	120841001	120841085	NBPF26_UTR_16	three_prime_UTR	protein_coding	chr1	120840349	120841481
chr1	120841193	120841481	NBPF26_UTR_16	three_prime_UTR	protein_coding	chr1	120840349	120841481
chr1	120913329	120913373	AC241377.3_1	exon	TEC	chr1	120913151	120914238
chr1	120913415	120913586	AC241377.3_1	exon	TEC	chr1	120913151	120914238
chr1	120913642	120913689	AC241377.3_1	exon	TEC	chr1	120913151	120914238
chr1	120913848	120913888	AC241377.3_1	exon	TEC	chr1	120913151	120914238
chr1	120913329	120913373	LINC00623_1	exon	lincRNA	chr1	120913275	120913450
chr1	120913415	120913450	LINC00623_1	exon	lincRNA	chr1	120913275	120913450
chr1	120913451	120913586	LINC00623_intron_1	intron	lincRNA	chr1	120913451	120952437
chr1	120913642	120913689	LINC00623_intron_1	intron	lincRNA	chr1	120913451	120952437
chr1	120913848	120913888	LINC00623_intron_1	intron	lincRNA	chr1	120913451	120952437
chr1	120914606	120918851	LINC00623_intron_1	intron	lincRNA	chr1	120913451	120952437
chr1	120919050	120919092	LINC00623_intron_1	intron	lincRNA	chr1	120913451	120952437
chr1	120922968	120923536	LINC00623_intron_1	intron	lincRNA	chr1	120913451	120952437
chr1	120923744	120923858	LINC00623_intron_1	intron	lincRNA	chr1	120913451	120952437
chr1	120924034	120924107	LINC00623_intron_1	intron	lincRNA	chr1	120913451	120952437
chr1	120924256	120924303	LINC00623_intron_1	intron	lincRNA	chr1	120913451	120952437
chr1	120926743	120926774	LINC00623_intron_1	intron	lincRNA	chr1	120913451	120952437
chr1	120926955	120927034	LINC00623_intron_1	intron	lincRNA	chr1	120913451	120952437
chr1	120927194	120927554	LINC00623_intron_1	intron	lincRNA	chr1	120913451	120952437
chr1	120927707	120927798	LINC00623_intron_1	intron	lincRNA	chr1	120913451	120952437
chr1	120928392	120928429	LINC00623_intron_1	intron	lincRNA	chr1	120913451	120952437
chr1	120929842	120929888	LINC00623_intron_1	intron	lincRNA	chr1	120913451	120952437
chr1	120930075	120930117	LINC00623_intron_1	intron	lincRNA	chr1	120913451	120952437
chr1	120986264	120986289	LINC00623_intron_3	intron	lincRNA	chr1	120953464	121000998
chr1	120986580	120986668	LINC00623_intron_3	intron	lincRNA	chr1	120953464	121000998
chr1	120995647	120995696	LINC00623_intron_3	intron	lincRNA	chr1	120953464	121000998
chr1	120996300	120996426	LINC00623_intron_3	intron	lincRNA	chr1	120953464	121000998
chr1	121002637	121002695	LINC00623_intron_4	intron	lincRNA	chr1	121001623	121006845
chr1	121004561	121004873	LINC00623_intron_4	intron	lincRNA	chr1	121001623	121006845
chr1	120986264	120986289	AC241377.2_intron_1	intron	transcribed_unprocessed_pseudogene	chr1	120985867	121029590
chr1	120986580	120986668	AC241377.2_intron_1	intron	transcribed_unprocessed_pseudogene	chr1	120985867	121029590
chr1	120995647	120995696	AC241377.2_intron_1	intron	transcribed_unprocessed_pseudogene	chr1	120985867	121029590
chr1	120996300	120996426	AC241377.2_intron_1	intron	transcribed_unprocessed_pseudogene	chr1	120985867	121029590
chr1	121002637	121002695	AC241377.2_intron_1	intron	transcribed_unprocessed_pseudogene	chr1	120985867	121029590
chr1	121004561	121004873	AC241377.2_intron_1	intron	transcribed_unprocessed_pseudogene	chr1	120985867	121029590
chr1	121015943	121016118	AC241377.2_intron_1	intron	transcribed_unprocessed_pseudogene	chr1	120985867	121029590
chr1	121023583	121023635	AC241377.2_intron_1	intron	transcribed_unprocessed_pseudogene	chr1	120985867	121029590
chr1	121025444	121026274	AC241377.2_intron_1	intron	transcribed_unprocessed_pseudogene	chr1	120985867	121029590
chr1	121026394	121026457	AC241377.2_intron_1	intron	transcribed_unprocessed_pseudogene	chr1	120985867	121029590
chr1	121124694	121124749	AC244453.1_intron_2	intron	lincRNA	chr1	121120072	121128108
chr1	121128601	121128836	AC244453.1_intron_3	intron	lincRNA	chr1	121128233	121146648
chr1	121134493	121134585	AC244453.1_intron_3	intron	lincRNA	chr1	121128233	121146648
chr1	121140161	121140628	AC244453.1_intron_3	intron	lincRNA	chr1	121128233	121146648
chr1	121140993	121141048	AC244453.1_intron_3	intron	lincRNA	chr1	121128233	121146648
chr1	121142020	121142133	AC244453.1_intron_3	intron	lincRNA	chr1	121128233	121146648
chr1	121144287	121144364	AC244453.1_intron_3	intron	lincRNA	chr1	121128233	121146648
chr1	121144509	121144597	AC244453.1_intron_3	intron	lincRNA	chr1	121128233	121146648
chr1	121142051	121142133	RPL22P6_1	exon	processed_pseudogene	chr1	121142051	121142438
chr1	121173556	121173964	FAM72B_intron_1	intron	protein_coding	chr1	121168836	121177206
chr1	121175728	121175849	FAM72B_intron_1	intron	protein_coding	chr1	121168836	121177206
chr1	121180250	121180278	FAM72B_intron_2	intron	protein_coding	chr1	121177333	121181269
chr1	121185486	121185522	FAM72B_UTR_4	five_prime_UTR	protein_coding	chr1	121185469	121185539
chr1	121185486	121185522	SRGAP2C_intron_1	intron	protein_coding	chr1	121185125	121186903
chr1	121185706	121185823	SRGAP2C_intron_1	intron	protein_coding	chr1	121185125	121186903
chr1	121185958	121186055	SRGAP2C_intron_1	intron	protein_coding	chr1	121185125	121186903
chr1	121186228	121186297	SRGAP2C_intron_1	intron	protein_coding	chr1	121185125	121186903
chr1	121186484	121186530	SRGAP2C_intron_1	intron	protein_coding	chr1	121185125	121186903
chr1	121186734	121186805	SRGAP2C_intron_1	intron	protein_coding	chr1	121185125	121186903
chr1	121186988	121187448	SRGAP2C_UTR_2	five_prime_UTR	protein_coding	chr1	121186904	121187513
chr1	121189403	121189584	SRGAP2C_intron_2	intron	protein_coding	chr1	121187514	121284801
chr1	121193187	121193631	SRGAP2C_intron_2	intron	protein_coding	chr1	121187514	121284801
chr1	121193715	121193878	SRGAP2C_intron_2	intron	protein_coding	chr1	121187514	121284801
chr1	121194728	121194823	SRGAP2C_intron_2	intron	protein_coding	chr1	121187514	121284801
chr1	121197569	121197958	SRGAP2C_intron_2	intron	protein_coding	chr1	121187514	121284801
chr1	121198154	121198192	SRGAP2C_intron_2	intron	protein_coding	chr1	121187514	121284801
chr1	121203665	121203699	SRGAP2C_intron_2	intron	protein_coding	chr1	121187514	121284801
chr1	121205087	121205828	SRGAP2C_intron_2	intron	protein_coding	chr1	121187514	121284801
chr1	121209404	121209427	SRGAP2C_intron_2	intron	protein_coding	chr1	121187514	121284801
chr1	121214720	121214810	SRGAP2C_intron_2	intron	protein_coding	chr1	121187514	121284801
chr1	121215028	121215065	SRGAP2C_intron_2	intron	protein_coding	chr1	121187514	121284801
chr1	121215225	121215600	SRGAP2C_intron_2	intron	protein_coding	chr1	121187514	121284801
chr1	121218189	121218325	SRGAP2C_intron_2	intron	protein_coding	chr1	121187514	121284801
chr1	121219452	121219900	SRGAP2C_intron_2	intron	protein_coding	chr1	121187514	121284801
chr1	121220067	121220129	SRGAP2C_intron_2	intron	protein_coding	chr1	121187514	121284801
chr1	121220307	121220350	SRGAP2C_intron_2	intron	protein_coding	chr1	121187514	121284801
chr1	121220562	121220709	SRGAP2C_intron_2	intron	protein_coding	chr1	121187514	121284801
chr1	121232123	121232336	SRGAP2C_intron_2	intron	protein_coding	chr1	121187514	121284801
chr1	121233228	121233454	SRGAP2C_intron_2	intron	protein_coding	chr1	121187514	121284801
chr1	121233674	121233712	SRGAP2C_intron_2	intron	protein_coding	chr1	121187514	121284801
chr1	121233874	121233969	SRGAP2C_intron_2	intron	protein_coding	chr1	121187514	121284801
chr1	121234090	121234178	SRGAP2C_intron_2	intron	protein_coding	chr1	121187514	121284801
chr1	121234220	121234343	SRGAP2C_intron_2	intron	protein_coding	chr1	121187514	121284801
chr1	121235507	121235548	SRGAP2C_intron_2	intron	protein_coding	chr1	121187514	121284801
chr1	121241082	121241185	SRGAP2C_intron_2	intron	protein_coding	chr1	121187514	121284801
chr1	121241335	121241559	SRGAP2C_intron_2	intron	protein_coding	chr1	121187514	121284801
chr1	121241703	121241790	SRGAP2C_intron_2	intron	protein_coding	chr1	121187514	121284801
chr1	121242122	121242148	SRGAP2C_intron_2	intron	protein_coding	chr1	121187514	121284801
chr1	121242337	121242371	SRGAP2C_intron_2	intron	protein_coding	chr1	121187514	121284801
chr1	121242585	121243140	SRGAP2C_intron_2	intron	protein_coding	chr1	121187514	121284801
chr1	121243170	121243252	SRGAP2C_intron_2	intron	protein_coding	chr1	121187514	121284801
chr1	121243624	121243670	SRGAP2C_intron_2	intron	protein_coding	chr1	121187514	121284801
chr1	121244553	121244708	SRGAP2C_intron_2	intron	protein_coding	chr1	121187514	121284801
chr1	121244787	121245499	SRGAP2C_intron_2	intron	protein_coding	chr1	121187514	121284801
chr1	121245626	121245698	SRGAP2C_intron_2	intron	protein_coding	chr1	121187514	121284801
chr1	121245916	121245944	SRGAP2C_intron_2	intron	protein_coding	chr1	121187514	121284801
chr1	121247179	121247220	SRGAP2C_intron_2	intron	protein_coding	chr1	121187514	121284801
chr1	121247433	121247892	SRGAP2C_intron_2	intron	protein_coding	chr1	121187514	121284801
chr1	121248762	121248929	SRGAP2C_intron_2	intron	protein_coding	chr1	121187514	121284801
chr1	121249013	121249505	SRGAP2C_intron_2	intron	protein_coding	chr1	121187514	121284801
chr1	121249667	121249829	SRGAP2C_intron_2	intron	protein_coding	chr1	121187514	121284801
chr1	121251310	121253388	SRGAP2C_intron_2	intron	protein_coding	chr1	121187514	121284801
chr1	121256632	121256954	SRGAP2C_intron_2	intron	protein_coding	chr1	121187514	121284801
chr1	121257767	121257819	SRGAP2C_intron_2	intron	protein_coding	chr1	121187514	121284801
chr1	121260925	121260980	SRGAP2C_intron_2	intron	protein_coding	chr1	121187514	121284801
chr1	121261164	121261250	SRGAP2C_intron_2	intron	protein_coding	chr1	121187514	121284801
chr1	121261315	121261974	SRGAP2C_intron_2	intron	protein_coding	chr1	121187514	121284801
chr1	121262053	121262145	SRGAP2C_intron_2	intron	protein_coding	chr1	121187514	121284801
chr1	121265045	121265123	SRGAP2C_intron_2	intron	protein_coding	chr1	121187514	121284801
chr1	121265275	121265331	SRGAP2C_intron_2	intron	protein_coding	chr1	121187514	121284801
chr1	121268912	121269273	SRGAP2C_intron_2	intron	protein_coding	chr1	121187514	121284801
chr1	121281667	121282106	SRGAP2C_intron_2	intron	protein_coding	chr1	121187514	121284801
chr1	121287244	121287267	SRGAP2C_intron_3	intron	protein_coding	chr1	121284996	121324476
chr1	121291215	121291260	SRGAP2C_intron_3	intron	protein_coding	chr1	121284996	121324476
chr1	121296560	121296713	SRGAP2C_intron_3	intron	protein_coding	chr1	121284996	121324476
chr1	121298630	121298956	SRGAP2C_intron_3	intron	protein_coding	chr1	121284996	121324476
chr1	121300802	121300828	SRGAP2C_intron_3	intron	protein_coding	chr1	121284996	121324476
chr1	121302825	121302850	SRGAP2C_intron_3	intron	protein_coding	chr1	121284996	121324476
chr1	121305341	121305446	SRGAP2C_intron_3	intron	protein_coding	chr1	121284996	121324476
chr1	121309863	121310131	SRGAP2C_intron_3	intron	protein_coding	chr1	121284996	121324476
chr1	121310890	121311027	SRGAP2C_intron_3	intron	protein_coding	chr1	121284996	121324476
chr1	121311147	121312016	SRGAP2C_intron_3	intron	protein_coding	chr1	121284996	121324476
chr1	121312107	121312227	SRGAP2C_intron_3	intron	protein_coding	chr1	121284996	121324476
chr1	121312431	121312536	SRGAP2C_intron_3	intron	protein_coding	chr1	121284996	121324476
chr1	121320024	121320051	SRGAP2C_intron_3	intron	protein_coding	chr1	121284996	121324476
chr1	121325794	121325873	SRGAP2C_intron_4	intron	protein_coding	chr1	121324641	121365291
chr1	121326040	121326143	SRGAP2C_intron_4	intron	protein_coding	chr1	121324641	121365291
chr1	121330437	121330513	SRGAP2C_intron_4	intron	protein_coding	chr1	121324641	121365291
chr1	121330665	121331115	SRGAP2C_intron_4	intron	protein_coding	chr1	121324641	121365291
chr1	121331203	121331565	SRGAP2C_intron_4	intron	protein_coding	chr1	121324641	121365291
chr1	121332917	121334157	SRGAP2C_intron_4	intron	protein_coding	chr1	121324641	121365291
chr1	121341636	121341662	SRGAP2C_intron_4	intron	protein_coding	chr1	121324641	121365291
chr1	121341862	121342420	SRGAP2C_intron_4	intron	protein_coding	chr1	121324641	121365291
chr1	121344274	121344982	SRGAP2C_intron_4	intron	protein_coding	chr1	121324641	121365291
chr1	121352062	121352087	SRGAP2C_intron_4	intron	protein_coding	chr1	121324641	121365291
chr1	121352123	121352164	SRGAP2C_intron_4	intron	protein_coding	chr1	121324641	121365291
chr1	121352270	121352473	SRGAP2C_intron_4	intron	protein_coding	chr1	121324641	121365291
chr1	121356161	121356206	SRGAP2C_intron_4	intron	protein_coding	chr1	121324641	121365291
chr1	121358067	121358092	SRGAP2C_intron_4	intron	protein_coding	chr1	121324641	121365291
chr1	121359095	121359167	SRGAP2C_intron_4	intron	protein_coding	chr1	121324641	121365291
chr1	121360445	121360538	SRGAP2C_intron_4	intron	protein_coding	chr1	121324641	121365291
chr1	121360729	121360771	SRGAP2C_intron_4	intron	protein_coding	chr1	121324641	121365291
chr1	121363201	121363225	SRGAP2C_intron_4	intron	protein_coding	chr1	121324641	121365291
chr1	121364450	121364497	SRGAP2C_intron_4	intron	protein_coding	chr1	121324641	121365291
chr1	121364646	121364725	SRGAP2C_intron_4	intron	protein_coding	chr1	121324641	121365291
chr1	121364940	121365008	SRGAP2C_intron_4	intron	protein_coding	chr1	121324641	121365291
chr1	121368937	121369186	SRGAP2C_intron_5	intron	protein_coding	chr1	121365356	121373969
chr1	121369381	121369412	SRGAP2C_intron_5	intron	protein_coding	chr1	121365356	121373969
chr1	121371466	121371662	SRGAP2C_intron_5	intron	protein_coding	chr1	121365356	121373969
chr1	121373256	121373782	SRGAP2C_intron_5	intron	protein_coding	chr1	121365356	121373969
chr1	121376090	121376116	SRGAP2C_intron_7	intron	protein_coding	chr1	121374955	121382699
chr1	121376517	121376621	SRGAP2C_intron_7	intron	protein_coding	chr1	121374955	121382699
chr1	121380107	121380175	SRGAP2C_intron_7	intron	protein_coding	chr1	121374955	121382699
chr1	121383979	121384047	SRGAP2C_intron_8	intron	protein_coding	chr1	121382926	121386504
chr1	121384218	121384313	SRGAP2C_intron_8	intron	protein_coding	chr1	121382926	121386504
chr1	121386354	121386504	SRGAP2C_intron_8	intron	protein_coding	chr1	121382926	121386504
chr1	121386505	121386607	SRGAP2C_7	CDS	protein_coding	chr1	121386505	121386607
chr1	121386608	121387298	SRGAP2C_intron_9	intron	protein_coding	chr1	121386608	121387632
chr1	121387350	121387409	SRGAP2C_intron_9	intron	protein_coding	chr1	121386608	121387632
chr1	121387565	121387603	SRGAP2C_intron_9	intron	protein_coding	chr1	121386608	121387632
chr1	121388027	121388054	SRGAP2C_UTR_4	three_prime_UTR	protein_coding	chr1	121387855	121392822
chr1	121388288	121388379	SRGAP2C_UTR_4	three_prime_UTR	protein_coding	chr1	121387855	121392822
chr1	121388487	121388691	SRGAP2C_UTR_4	three_prime_UTR	protein_coding	chr1	121387855	121392822
chr1	121389547	121390081	SRGAP2C_UTR_4	three_prime_UTR	protein_coding	chr1	121387855	121392822
chr1	121390187	121390320	SRGAP2C_UTR_4	three_prime_UTR	protein_coding	chr1	121387855	121392822
chr1	121532686	121533541	EMBP1_intron_1	intron	transcribed_unprocessed_pseudogene	chr1	121519460	121538321
chr1	121534426	121534570	EMBP1_intron_1	intron	transcribed_unprocessed_pseudogene	chr1	121519460	121538321
chr1	121535557	121535701	EMBP1_intron_1	intron	transcribed_unprocessed_pseudogene	chr1	121519460	121538321
chr1	121536041	121536153	EMBP1_intron_1	intron	transcribed_unprocessed_pseudogene	chr1	121519460	121538321
chr1	121537027	121537203	EMBP1_intron_1	intron	transcribed_unprocessed_pseudogene	chr1	121519460	121538321
chr1	121536248	121536876	EMBP1_intron_1	intron	transcribed_unprocessed_pseudogene	chr1	121519460	121538321
chr1	143343180	143343275	AC242852.1_1	exon	unprocessed_pseudogene	chr1	143343180	143343275
chr1	143354191	143354242	AC242852.2_1	exon	unprocessed_pseudogene	chr1	143354191	143354619
chr1	143354399	143354619	AC242852.2_1	exon	unprocessed_pseudogene	chr1	143354191	143354619
chr1	143354620	143354716	AC242852.2_intron_1	intron	unprocessed_pseudogene	chr1	143354620	143367585
chr1	143355590	143355989	AC242852.2_intron_1	intron	unprocessed_pseudogene	chr1	143354620	143367585
chr1	143356044	143356083	AC242852.2_intron_1	intron	unprocessed_pseudogene	chr1	143354620	143367585
chr1	143356149	143356226	AC242852.2_intron_1	intron	unprocessed_pseudogene	chr1	143354620	143367585
chr1	143357129	143357541	AC242852.2_intron_1	intron	unprocessed_pseudogene	chr1	143354620	143367585
chr1	143357560	143357617	AC242852.2_intron_1	intron	unprocessed_pseudogene	chr1	143354620	143367585
chr1	143357654	143358088	AC242852.2_intron_1	intron	unprocessed_pseudogene	chr1	143354620	143367585
chr1	143358211	143358349	AC242852.2_intron_1	intron	unprocessed_pseudogene	chr1	143354620	143367585
chr1	143358494	143359725	AC242852.2_intron_1	intron	unprocessed_pseudogene	chr1	143354620	143367585
chr1	143361216	143361839	AC242852.2_intron_1	intron	unprocessed_pseudogene	chr1	143354620	143367585
chr1	143362567	143364448	AC242852.2_intron_1	intron	unprocessed_pseudogene	chr1	143354620	143367585
chr1	143364599	143364662	AC242852.2_intron_1	intron	unprocessed_pseudogene	chr1	143354620	143367585
chr1	143364709	143364741	AC242852.2_intron_1	intron	unprocessed_pseudogene	chr1	143354620	143367585
chr1	143364881	143364984	AC242852.2_intron_1	intron	unprocessed_pseudogene	chr1	143354620	143367585
chr1	143365138	143365827	AC242852.2_intron_1	intron	unprocessed_pseudogene	chr1	143354620	143367585
chr1	143366207	143366268	AC242852.2_intron_1	intron	unprocessed_pseudogene	chr1	143354620	143367585
chr1	143366379	143366851	AC242852.2_intron_1	intron	unprocessed_pseudogene	chr1	143354620	143367585
chr1	143367001	143367076	AC242852.2_intron_1	intron	unprocessed_pseudogene	chr1	143354620	143367585
chr1	143367216	143367585	AC242852.2_intron_1	intron	unprocessed_pseudogene	chr1	143354620	143367585
chr1	143359849	143360510	AC242852.2_intron_1	intron	unprocessed_pseudogene	chr1	143354620	143367585
chr1	143367586	143367719	AC242852.2_2	exon	unprocessed_pseudogene	chr1	143367586	143367719
chr1	143367720	143368808	AC242852.2_intron_2	intron	unprocessed_pseudogene	chr1	143367720	143372216
chr1	143368927	143369035	AC242852.2_intron_2	intron	unprocessed_pseudogene	chr1	143367720	143372216
chr1	143369483	143369553	AC242852.2_intron_2	intron	unprocessed_pseudogene	chr1	143367720	143372216
chr1	143369716	143369877	AC242852.2_intron_2	intron	unprocessed_pseudogene	chr1	143367720	143372216
chr1	143369905	143370515	AC242852.2_intron_2	intron	unprocessed_pseudogene	chr1	143367720	143372216
chr1	143370618	143370697	AC242852.2_intron_2	intron	unprocessed_pseudogene	chr1	143367720	143372216
chr1	143370908	143372198	AC242852.2_intron_2	intron	unprocessed_pseudogene	chr1	143367720	143372216
chr1	143372344	143372993	AC242852.2_intron_3	intron	unprocessed_pseudogene	chr1	143372344	143376804
chr1	143373027	143373317	AC242852.2_intron_3	intron	unprocessed_pseudogene	chr1	143372344	143376804
chr1	143373416	143373443	AC242852.2_intron_3	intron	unprocessed_pseudogene	chr1	143372344	143376804
chr1	143373542	143374094	AC242852.2_intron_3	intron	unprocessed_pseudogene	chr1	143372344	143376804
chr1	143374224	143374269	AC242852.2_intron_3	intron	unprocessed_pseudogene	chr1	143372344	143376804
chr1	143374485	143374608	AC242852.2_intron_3	intron	unprocessed_pseudogene	chr1	143372344	143376804
chr1	143374810	143374866	AC242852.2_intron_3	intron	unprocessed_pseudogene	chr1	143372344	143376804
chr1	143374945	143375235	AC242852.2_intron_3	intron	unprocessed_pseudogene	chr1	143372344	143376804
chr1	143375453	143375566	AC242852.2_intron_3	intron	unprocessed_pseudogene	chr1	143372344	143376804
chr1	143375882	143375943	AC242852.2_intron_3	intron	unprocessed_pseudogene	chr1	143372344	143376804
chr1	143376036	143376804	AC242852.2_intron_3	intron	unprocessed_pseudogene	chr1	143372344	143376804
chr1	143377555	143377607	AC242852.2_4	exon	unprocessed_pseudogene	chr1	143376805	143377753
chr1	143376805	143376940	AC242852.2_4	exon	unprocessed_pseudogene	chr1	143376805	143377753
chr1	143377817	143378110	AC242852.2_intron_4	intron	unprocessed_pseudogene	chr1	143377754	143385950
chr1	143378277	143378891	AC242852.2_intron_4	intron	unprocessed_pseudogene	chr1	143377754	143385950
chr1	143378979	143379085	AC242852.2_intron_4	intron	unprocessed_pseudogene	chr1	143377754	143385950
chr1	143379266	143380063	AC242852.2_intron_4	intron	unprocessed_pseudogene	chr1	143377754	143385950
chr1	143380131	143380282	AC242852.2_intron_4	intron	unprocessed_pseudogene	chr1	143377754	143385950
chr1	143380440	143380555	AC242852.2_intron_4	intron	unprocessed_pseudogene	chr1	143377754	143385950
chr1	143381473	143381615	AC242852.2_intron_4	intron	unprocessed_pseudogene	chr1	143377754	143385950
chr1	143381719	143381838	AC242852.2_intron_4	intron	unprocessed_pseudogene	chr1	143377754	143385950
chr1	143382813	143384416	AC242852.2_intron_4	intron	unprocessed_pseudogene	chr1	143377754	143385950
chr1	143385131	143385170	AC242852.2_intron_4	intron	unprocessed_pseudogene	chr1	143377754	143385950
chr1	143439609	143439714	RNA5SP533_1	exon	rRNA	chr1	143439605	143439714
chr1	143461221	143461249	AC239859.5_1	exon	unprocessed_pseudogene	chr1	143461221	143461459
chr1	143461348	143461427	AC239859.5_1	exon	unprocessed_pseudogene	chr1	143461221	143461459
chr1	143461603	143461700	AC239859.5_intron_1	intron	unprocessed_pseudogene	chr1	143461460	143462724
chr1	143461868	143462358	AC239859.5_intron_1	intron	unprocessed_pseudogene	chr1	143461460	143462724
chr1	143462517	143462568	AC239859.5_intron_1	intron	unprocessed_pseudogene	chr1	143461460	143462724
chr1	143462881	143463297	AC239859.5_intron_2	intron	unprocessed_pseudogene	chr1	143462792	143463297
chr1	143463298	143463408	AC239859.5_3	exon	unprocessed_pseudogene	chr1	143463298	143463408
chr1	143463409	143463621	AC239859.5_intron_3	intron	unprocessed_pseudogene	chr1	143463409	143464738
chr1	143464990	143465158	AC239859.5_intron_4	intron	unprocessed_pseudogene	chr1	143464905	143465158
chr1	143465159	143465341	AC239859.5_5	exon	unprocessed_pseudogene	chr1	143465159	143465341
chr1	143465342	143466580	AC239859.5_intron_5	intron	unprocessed_pseudogene	chr1	143465342	143470613
chr1	143466629	143466766	AC239859.5_intron_5	intron	unprocessed_pseudogene	chr1	143465342	143470613
chr1	143466998	143467032	AC239859.5_intron_5	intron	unprocessed_pseudogene	chr1	143465342	143470613
chr1	143467270	143467307	AC239859.5_intron_5	intron	unprocessed_pseudogene	chr1	143465342	143470613
chr1	143468263	143469473	AC239859.5_intron_5	intron	unprocessed_pseudogene	chr1	143465342	143470613
chr1	143470324	143470613	AC239859.5_intron_5	intron	unprocessed_pseudogene	chr1	143465342	143470613
chr1	143470614	143470667	AC239859.5_6	exon	unprocessed_pseudogene	chr1	143470614	143470719
chr1	143470761	143470873	AC239859.5_intron_6	intron	unprocessed_pseudogene	chr1	143470720	143470910
chr1	143472043	143472126	AC239859.5_intron_7	intron	unprocessed_pseudogene	chr1	143471014	143476544
chr1	143474336	143474656	AC239859.5_intron_7	intron	unprocessed_pseudogene	chr1	143471014	143476544
chr1	143475213	143475251	AC239859.5_intron_7	intron	unprocessed_pseudogene	chr1	143471014	143476544
chr1	143475387	143476349	AC239859.5_intron_7	intron	unprocessed_pseudogene	chr1	143471014	143476544
chr1	143476466	143476544	AC239859.5_intron_7	intron	unprocessed_pseudogene	chr1	143471014	143476544
chr1	143476545	143476662	AC239859.5_8	exon	unprocessed_pseudogene	chr1	143476545	143476662
chr1	143476663	143478211	AC239859.5_intron_8	intron	unprocessed_pseudogene	chr1	143476663	143479428
chr1	143479090	143479190	AC239859.5_intron_8	intron	unprocessed_pseudogene	chr1	143476663	143479428
chr1	143479326	143479428	AC239859.5_intron_8	intron	unprocessed_pseudogene	chr1	143476663	143479428
chr1	143479429	143479551	AC239859.5_9	exon	unprocessed_pseudogene	chr1	143479429	143479551
chr1	143479552	143479679	AC239859.5_intron_9	intron	unprocessed_pseudogene	chr1	143479552	143498742
chr1	143479815	143479890	AC239859.5_intron_9	intron	unprocessed_pseudogene	chr1	143479552	143498742
chr1	143480534	143480563	AC239859.5_intron_9	intron	unprocessed_pseudogene	chr1	143479552	143498742
chr1	143481134	143482095	AC239859.5_intron_9	intron	unprocessed_pseudogene	chr1	143479552	143498742
chr1	143484797	143485011	AC239859.5_intron_9	intron	unprocessed_pseudogene	chr1	143479552	143498742
chr1	143485149	143485238	AC239859.5_intron_9	intron	unprocessed_pseudogene	chr1	143479552	143498742
chr1	143485578	143485640	AC239859.5_intron_9	intron	unprocessed_pseudogene	chr1	143479552	143498742
chr1	143485773	143486052	AC239859.5_intron_9	intron	unprocessed_pseudogene	chr1	143479552	143498742
chr1	143487630	143488321	AC239859.5_intron_9	intron	unprocessed_pseudogene	chr1	143479552	143498742
chr1	143488401	143488477	AC239859.5_intron_9	intron	unprocessed_pseudogene	chr1	143479552	143498742
chr1	143490077	143490106	AC239859.5_intron_9	intron	unprocessed_pseudogene	chr1	143479552	143498742
chr1	143490363	143490425	AC239859.5_intron_9	intron	unprocessed_pseudogene	chr1	143479552	143498742
chr1	143491540	143491689	AC239859.5_intron_9	intron	unprocessed_pseudogene	chr1	143479552	143498742
chr1	143491802	143492959	AC239859.5_intron_9	intron	unprocessed_pseudogene	chr1	143479552	143498742
chr1	143493071	143493125	AC239859.5_intron_9	intron	unprocessed_pseudogene	chr1	143479552	143498742
chr1	143496182	143496305	AC239859.5_intron_9	intron	unprocessed_pseudogene	chr1	143479552	143498742
chr1	143490926	143491152	AC239859.5_intron_9	intron	unprocessed_pseudogene	chr1	143479552	143498742
chr1	143487772	143488321	NKAIN1P1_1	exon	processed_pseudogene	chr1	143487772	143488353
chr1	143499473	143499548	AC239859.3_2	exon	lincRNA	chr1	143499471	143499548
chr1	143499549	143499972	AC239859.3_intron_2	intron	lincRNA	chr1	143499549	143500369
chr1	143561551	143561594	AC239859.1_intron_10	intron	unprocessed_pseudogene	chr1	143555756	143565300
chr1	143561649	143561750	AC239859.1_intron_10	intron	unprocessed_pseudogene	chr1	143555756	143565300
chr1	143767368	143767444	FAM91A3P_1	exon	transcribed_processed_pseudogene	chr1	143766540	143769083
chr1	143790010	143790263	AC239800.3_1	exon	lincRNA	chr1	143790010	143790263
chr1	143790264	143790382	AC239800.3_intron_1	intron	lincRNA	chr1	143790264	143792118
chr1	143790494	143790528	AC239800.3_intron_1	intron	lincRNA	chr1	143790264	143792118
chr1	143790696	143790719	AC239800.3_intron_1	intron	lincRNA	chr1	143790264	143792118
chr1	143790787	143791131	AC239800.3_intron_1	intron	lincRNA	chr1	143790264	143792118
chr1	143792145	143793592	AC239800.3_2	exon	lincRNA	chr1	143792119	143797108
chr1	143793739	143795348	AC239800.3_2	exon	lincRNA	chr1	143792119	143797108
chr1	143795539	143795570	AC239800.3_2	exon	lincRNA	chr1	143792119	143797108
chr1	143796612	143796690	AC239800.3_2	exon	lincRNA	chr1	143792119	143797108
chr1	143796923	143796947	AC239800.3_2	exon	lincRNA	chr1	143792119	143797108
chr1	143812737	143812870	AC239798.1_intron_1	intron	unprocessed_pseudogene	chr1	143811574	143812870
chr1	143812871	143813006	AC239798.1_2	exon	unprocessed_pseudogene	chr1	143812871	143813006
chr1	143813007	143813458	AC239798.1_intron_2	intron	unprocessed_pseudogene	chr1	143813007	143814333
chr1	143815208	143815263	AC239798.1_intron_3	intron	unprocessed_pseudogene	chr1	143814558	143818340
chr1	143815466	143815550	AC239798.1_intron_3	intron	unprocessed_pseudogene	chr1	143814558	143818340
chr1	143816349	143816392	AC239798.1_intron_3	intron	unprocessed_pseudogene	chr1	143814558	143818340
chr1	143816562	143817375	AC239798.1_intron_3	intron	unprocessed_pseudogene	chr1	143814558	143818340
chr1	143818776	143818867	AC239798.1_intron_4	intron	unprocessed_pseudogene	chr1	143818530	143820835
chr1	143818948	143819527	AC239798.1_intron_4	intron	unprocessed_pseudogene	chr1	143818530	143820835
chr1	143819694	143819752	AC239798.1_intron_4	intron	unprocessed_pseudogene	chr1	143818530	143820835
chr1	143819934	143820234	AC239798.1_intron_4	intron	unprocessed_pseudogene	chr1	143818530	143820835
chr1	143821920	143821948	AC239798.1_intron_5	intron	unprocessed_pseudogene	chr1	143821073	143825657
chr1	143822056	143822215	AC239798.1_intron_5	intron	unprocessed_pseudogene	chr1	143821073	143825657
chr1	143822294	143822355	AC239798.1_intron_5	intron	unprocessed_pseudogene	chr1	143821073	143825657
chr1	143823345	143823467	AC239798.1_intron_5	intron	unprocessed_pseudogene	chr1	143821073	143825657
chr1	143823679	143823884	AC239798.1_intron_5	intron	unprocessed_pseudogene	chr1	143821073	143825657
chr1	143875271	143875821	FCGR1CP_intron_2	intron	unprocessed_pseudogene	chr1	143875240	143876050
chr1	143955989	143956426	FAM72C_UTR_1	three_prime_UTR	protein_coding	chr1	143955364	143956426
chr1	143956426	143956481	FAM72C_1	CDS	protein_coding	chr1	143956426	143956481
chr1	143956482	143957628	FAM72C_intron_1	intron	protein_coding	chr1	143956482	143964853
chr1	143957704	143957941	FAM72C_intron_1	intron	protein_coding	chr1	143956482	143964853
[truncated: 34,805 more rows]

## Sheet: Phenomizer search_ID_focal dyst
# query: [Intellectual disability (HP:0001249), Focal dystonia (HP:0004373)]
# params: Resnik (not symmetric)
p-Value	Score	Disease-Id	Disease-Name	Gene-Symbols	Entrez-IDs
0.0006	1.3004	OMIM:309530	MENTAL RETARDATION, X-LINKED 1	ZNF711 (7552), IL1RAPL1 (11141), ACSL4 (2182), PAK3 (5063), SYP (6855), FTSJ1 (24140), DLG3 (1741), PTCHD1 (139411), UPF3B (65109), ZNF81 (347344), RAB39B (116442), DMD (1756), MAGT1 (84061), MID2 (11043), GDI1 (2664), ZNF41 (7592), MECP2 (4204), HCFC1 (3054), USP9X (8239), MED12 (9968), ZNF674 (641339), ARHGEF6 (9459), RPS6KA3 (6197), IQSEC2 (23096), AGTR2 (186), ARX (170302), ALG13 (79868), TSP…	7552, 11141, 2182, 5063, 6855, 24140, 1741, 139411, 65109, 347344, 116442, 1756, 84061, 11043, 2664, 7592, 4204, 3054, 8239, 9968, 641339, 9459, 6197, 23096, 186, 170302, 79868, 7102
0.0006	1.3004	OMIM:300419	#300419 MENTAL RETARDATION, X-LINKED, WITH OR WITHOUT SEIZURES, ARX-RELATED;MRXARX;;MENTAL RETARDATION, X-LINKED 29; MRX29;;MENTAL RETARDATION, X-LINKED 32; MRX32;;MENTAL RETARDATION, X-LINKED 33; MRX33;;MENTAL RETARDATION, X-LINKED 38; MRX38;;MENTAL RETARDATION, X-LINKED 43; MRX43;;MENTAL RETARDATION, X-LINKED 54; MRX54;;MENTAL RETARDATION, X-LINKED 76; MRX76;;MENTAL RETARDATION, X-LINKED 87; MR…	ZNF711 (7552), IL1RAPL1 (11141), ACSL4 (2182), PAK3 (5063), SYP (6855), FTSJ1 (24140), DLG3 (1741), PTCHD1 (139411), UPF3B (65109), ZNF81 (347344), RAB39B (116442), DMD (1756), MAGT1 (84061), MID2 (11043), GDI1 (2664), ZNF41 (7592), MECP2 (4204), HCFC1 (3054), USP9X (8239), MED12 (9968), ZNF674 (641339), ARHGEF6 (9459), RPS6KA3 (6197), IQSEC2 (23096), AGTR2 (186), ARX (170302), ALG13 (79868), TSP…	7552, 11141, 2182, 5063, 6855, 24140, 1741, 139411, 65109, 347344, 116442, 1756, 84061, 11043, 2664, 7592, 4204, 3054, 8239, 9968, 641339, 9459, 6197, 23096, 186, 170302, 79868, 7102
0.0006	1.3004	OMIM:300047	MENTAL RETARDATION, X-LINKED 20	ZNF711 (7552), IL1RAPL1 (11141), ACSL4 (2182), PAK3 (5063), SYP (6855), FTSJ1 (24140), DLG3 (1741), PTCHD1 (139411), UPF3B (65109), ZNF81 (347344), RAB39B (116442), DMD (1756), MAGT1 (84061), MID2 (11043), GDI1 (2664), ZNF41 (7592), MECP2 (4204), HCFC1 (3054), USP9X (8239), MED12 (9968), ZNF674 (641339), ARHGEF6 (9459), RPS6KA3 (6197), IQSEC2 (23096), AGTR2 (186), ARX (170302), ALG13 (79868), TSP…	7552, 11141, 2182, 5063, 6855, 24140, 1741, 139411, 65109, 347344, 116442, 1756, 84061, 11043, 2664, 7592, 4204, 3054, 8239, 9968, 641339, 9459, 6197, 23096, 186, 170302, 79868, 7102
0.0006	1.3004	OMIM:300803	#300803 MENTAL RETARDATION, X-LINKED 97; MRX97;;MRXZ	ZNF711 (7552), IL1RAPL1 (11141), ACSL4 (2182), PAK3 (5063), SYP (6855), FTSJ1 (24140), DLG3 (1741), PTCHD1 (139411), UPF3B (65109), ZNF81 (347344), RAB39B (116442), DMD (1756), MAGT1 (84061), MID2 (11043), GDI1 (2664), ZNF41 (7592), MECP2 (4204), HCFC1 (3054), USP9X (8239), MED12 (9968), ZNF674 (641339), ARHGEF6 (9459), RPS6KA3 (6197), IQSEC2 (23096), AGTR2 (186), ARX (170302), ALG13 (79868), TSP…	7552, 11141, 2182, 5063, 6855, 24140, 1741, 139411, 65109, 347344, 116442, 1756, 84061, 11043, 2664, 7592, 4204, 3054, 8239, 9968, 641339, 9459, 6197, 23096, 186, 170302, 79868, 7102
0.0006	1.3004	OMIM:300046	MENTAL RETARDATION, X-LINKED 23	ZNF711 (7552), IL1RAPL1 (11141), ACSL4 (2182), PAK3 (5063), SYP (6855), FTSJ1 (24140), DLG3 (1741), PTCHD1 (139411), UPF3B (65109), ZNF81 (347344), RAB39B (116442), DMD (1756), MAGT1 (84061), MID2 (11043), GDI1 (2664), ZNF41 (7592), MECP2 (4204), HCFC1 (3054), USP9X (8239), MED12 (9968), ZNF674 (641339), ARHGEF6 (9459), RPS6KA3 (6197), IQSEC2 (23096), AGTR2 (186), ARX (170302), ALG13 (79868), TSP…	7552, 11141, 2182, 5063, 6855, 24140, 1741, 139411, 65109, 347344, 116442, 1756, 84061, 11043, 2664, 7592, 4204, 3054, 8239, 9968, 641339, 9459, 6197, 23096, 186, 170302, 79868, 7102
0.0006	1.3004	OMIM:300387	#300387 MENTAL RETARDATION, X-LINKED 63; MRX63;;MENTAL RETARDATION, X-LINKED 68; MRX68	ZNF711 (7552), IL1RAPL1 (11141), ACSL4 (2182), PAK3 (5063), SYP (6855), FTSJ1 (24140), DLG3 (1741), PTCHD1 (139411), UPF3B (65109), ZNF81 (347344), RAB39B (116442), DMD (1756), MAGT1 (84061), MID2 (11043), GDI1 (2664), ZNF41 (7592), MECP2 (4204), HCFC1 (3054), USP9X (8239), MED12 (9968), ZNF674 (641339), ARHGEF6 (9459), RPS6KA3 (6197), IQSEC2 (23096), AGTR2 (186), ARX (170302), ALG13 (79868), TSP…	7552, 11141, 2182, 5063, 6855, 24140, 1741, 139411, 65109, 347344, 116442, 1756, 84061, 11043, 2664, 7592, 4204, 3054, 8239, 9968, 641339, 9459, 6197, 23096, 186, 170302, 79868, 7102
0.0006	1.3004	OMIM:300849	#300849 MENTAL RETARDATION, X-LINKED 41; MRX41;;MENTAL RETARDATION, X-LINKED 48; MRX48	ZNF711 (7552), IL1RAPL1 (11141), ACSL4 (2182), PAK3 (5063), SYP (6855), FTSJ1 (24140), DLG3 (1741), PTCHD1 (139411), UPF3B (65109), ZNF81 (347344), RAB39B (116442), DMD (1756), MAGT1 (84061), MID2 (11043), GDI1 (2664), ZNF41 (7592), MECP2 (4204), HCFC1 (3054), USP9X (8239), MED12 (9968), ZNF674 (641339), ARHGEF6 (9459), RPS6KA3 (6197), IQSEC2 (23096), AGTR2 (186), ARX (170302), ALG13 (79868), TSP…	7552, 11141, 2182, 5063, 6855, 24140, 1741, 139411, 65109, 347344, 116442, 1756, 84061, 11043, 2664, 7592, 4204, 3054, 8239, 9968, 641339, 9459, 6197, 23096, 186, 170302, 79868, 7102
0.0031	1.3004	OMIM:300802	#300802 MENTAL RETARDATION, X-LINKED 96; MRX96	ZNF711 (7552), IL1RAPL1 (11141), ACSL4 (2182), PAK3 (5063), SYP (6855), FTSJ1 (24140), DLG3 (1741), PTCHD1 (139411), UPF3B (65109), ZNF81 (347344), RAB39B (116442), DMD (1756), MAGT1 (84061), MID2 (11043), GDI1 (2664), ZNF41 (7592), MECP2 (4204), HCFC1 (3054), USP9X (8239), MED12 (9968), ZNF674 (641339), ARHGEF6 (9459), RPS6KA3 (6197), IQSEC2 (23096), AGTR2 (186), ARX (170302), ALG13 (79868), TSP…	7552, 11141, 2182, 5063, 6855, 24140, 1741, 139411, 65109, 347344, 116442, 1756, 84061, 11043, 2664, 7592, 4204, 3054, 8239, 9968, 641339, 9459, 6197, 23096, 186, 170302, 79868, 7102
0.0046	1.3004	OMIM:300115	%300115 MENTAL RETARDATION, X-LINKED 50; MRX50	ZNF711 (7552), IL1RAPL1 (11141), ACSL4 (2182), PAK3 (5063), SYP (6855), FTSJ1 (24140), DLG3 (1741), PTCHD1 (139411), UPF3B (65109), ZNF81 (347344), RAB39B (116442), DMD (1756), MAGT1 (84061), MID2 (11043), GDI1 (2664), ZNF41 (7592), MECP2 (4204), HCFC1 (3054), USP9X (8239), MED12 (9968), ZNF674 (641339), ARHGEF6 (9459), RPS6KA3 (6197), IQSEC2 (23096), AGTR2 (186), ARX (170302), ALG13 (79868), TSP…	7552, 11141, 2182, 5063, 6855, 24140, 1741, 139411, 65109, 347344, 116442, 1756, 84061, 11043, 2664, 7592, 4204, 3054, 8239, 9968, 641339, 9459, 6197, 23096, 186, 170302, 79868, 7102
0.0046	1.3004	OMIM:300114	%300114 MENTAL RETARDATION, X-LINKED 49; MRX49	ZNF711 (7552), IL1RAPL1 (11141), ACSL4 (2182), PAK3 (5063), SYP (6855), FTSJ1 (24140), DLG3 (1741), PTCHD1 (139411), UPF3B (65109), ZNF81 (347344), RAB39B (116442), DMD (1756), MAGT1 (84061), MID2 (11043), GDI1 (2664), ZNF41 (7592), MECP2 (4204), HCFC1 (3054), USP9X (8239), MED12 (9968), ZNF674 (641339), ARHGEF6 (9459), RPS6KA3 (6197), IQSEC2 (23096), AGTR2 (186), ARX (170302), ALG13 (79868), TSP…	7552, 11141, 2182, 5063, 6855, 24140, 1741, 139411, 65109, 347344, 116442, 1756, 84061, 11043, 2664, 7592, 4204, 3054, 8239, 9968, 641339, 9459, 6197, 23096, 186, 170302, 79868, 7102
0.0046	1.3004	OMIM:300210	#300210 MENTAL RETARDATION, X-LINKED 58; MRX58	ZNF711 (7552), IL1RAPL1 (11141), ACSL4 (2182), PAK3 (5063), SYP (6855), FTSJ1 (24140), DLG3 (1741), PTCHD1 (139411), UPF3B (65109), ZNF81 (347344), RAB39B (116442), DMD (1756), MAGT1 (84061), MID2 (11043), GDI1 (2664), ZNF41 (7592), MECP2 (4204), HCFC1 (3054), USP9X (8239), MED12 (9968), ZNF674 (641339), ARHGEF6 (9459), RPS6KA3 (6197), IQSEC2 (23096), AGTR2 (186), ARX (170302), ALG13 (79868), TSP…	7552, 11141, 2182, 5063, 6855, 24140, 1741, 139411, 65109, 347344, 116442, 1756, 84061, 11043, 2664, 7592, 4204, 3054, 8239, 9968, 641339, 9459, 6197, 23096, 186, 170302, 79868, 7102
0.0046	1.3004	OMIM:300355	%300355 MENTAL RETARDATION, X-LINKED 73; MRX73	ZNF711 (7552), IL1RAPL1 (11141), ACSL4 (2182), PAK3 (5063), SYP (6855), FTSJ1 (24140), DLG3 (1741), PTCHD1 (139411), UPF3B (65109), ZNF81 (347344), RAB39B (116442), DMD (1756), MAGT1 (84061), MID2 (11043), GDI1 (2664), ZNF41 (7592), MECP2 (4204), HCFC1 (3054), USP9X (8239), MED12 (9968), ZNF674 (641339), ARHGEF6 (9459), RPS6KA3 (6197), IQSEC2 (23096), AGTR2 (186), ARX (170302), ALG13 (79868), TSP…	7552, 11141, 2182, 5063, 6855, 24140, 1741, 139411, 65109, 347344, 116442, 1756, 84061, 11043, 2664, 7592, 4204, 3054, 8239, 9968, 641339, 9459, 6197, 23096, 186, 170302, 79868, 7102
0.0115	3.4704	OMIM:309510	#309510 PARTINGTON X-LINKED MENTAL RETARDATION SYNDROME; PRTS;;PARTINGTON SYNDROME;;MENTAL RETARDATION, X-LINKED, SYNDROMIC 1; MRXS1;;MENTAL RETARDATION, X-LINKED, WITH DYSTONIC MOVEMENTS, ATAXIA, ANDSEIZURES;;MENTAL RETARDATION, X-LINKED 36; MRX36	ARX (170302)	170302
0.041	2.2313	OMIM:314250	DYSTONIA 3, TORSION, X-LINKED	TAF1 (6872)	6872
0.0548	2.7951	OMIM:300475	#300475 DEAFNESS, DYSTONIA, AND CEREBRAL HYPOMYELINATION; DDCHCONTIGUOUS ABCD1/DXS1375E DELETION SYNDROME, INCLUDED; CADDS, INCLUDED	BCAP31 (10134), ABCD1 (215)	10134, 215
0.0548	1.3004	OMIM:300705	#300705 MENTAL RETARDATION, X-LINKED 17; MRX17;;MENTAL RETARDATION, X-LINKED 31; MRX31	ZNF711 (7552), IL1RAPL1 (11141), ACSL4 (2182), PAK3 (5063), SYP (6855), FTSJ1 (24140), DLG3 (1741), PTCHD1 (139411), UPF3B (65109), ZNF81 (347344), RAB39B (116442), DMD (1756), MAGT1 (84061), MID2 (11043), GDI1 (2664), ZNF41 (7592), MECP2 (4204), HCFC1 (3054), USP9X (8239), MED12 (9968), ZNF674 (641339), ARHGEF6 (9459), RPS6KA3 (6197), IQSEC2 (23096), AGTR2 (186), ARX (170302), ALG13 (79868), TSP…	7552, 11141, 2182, 5063, 6855, 24140, 1741, 139411, 65109, 347344, 116442, 1756, 84061, 11043, 2664, 7592, 4204, 3054, 8239, 9968, 641339, 9459, 6197, 23096, 186, 170302, 79868, 7102
0.0548	1.3004	OMIM:300716	#300716 MENTAL RETARDATION, X-LINKED 95; MRX95	ZNF711 (7552), IL1RAPL1 (11141), ACSL4 (2182), PAK3 (5063), SYP (6855), FTSJ1 (24140), DLG3 (1741), PTCHD1 (139411), UPF3B (65109), ZNF81 (347344), RAB39B (116442), DMD (1756), MAGT1 (84061), MID2 (11043), GDI1 (2664), ZNF41 (7592), MECP2 (4204), HCFC1 (3054), USP9X (8239), MED12 (9968), ZNF674 (641339), ARHGEF6 (9459), RPS6KA3 (6197), IQSEC2 (23096), AGTR2 (186), ARX (170302), ALG13 (79868), TSP…	7552, 11141, 2182, 5063, 6855, 24140, 1741, 139411, 65109, 347344, 116442, 1756, 84061, 11043, 2664, 7592, 4204, 3054, 8239, 9968, 641339, 9459, 6197, 23096, 186, 170302, 79868, 7102
0.0595	1.889	OMIM:300064	300064 MENTAL RETARDATION, X-LINKED, WITH CRANIOFACIAL DYSMORPHISM;;MENTAL RETARDATION, X-LINKED, HYDE-FORSTER TYPE
0.0745	2.7951	OMIM:300894	#300894 NEURODEGENERATION WITH BRAIN IRON ACCUMULATION 5; NBIA5;;BETA-PROPELLER PROTEIN-ASSOCIATED NEURODEGENERATION; BPAN;;STATIC ENCEPHALOPATHY OF CHILDHOOD WITH NEURODEGENERATION IN ADULTHOOD;SENDA	WDR45 (11152)	11152
0.0933	1.889	OMIM:300271	MENTAL RETARDATION, X-LINKED 72	ZNF711 (7552), IL1RAPL1 (11141), ACSL4 (2182), PAK3 (5063), SYP (6855), FTSJ1 (24140), DLG3 (1741), PTCHD1 (139411), UPF3B (65109), ZNF81 (347344), RAB39B (116442), DMD (1756), MAGT1 (84061), MID2 (11043), GDI1 (2664), ZNF41 (7592), MECP2 (4204), HCFC1 (3054), USP9X (8239), MED12 (9968), ZNF674 (641339), ARHGEF6 (9459), RPS6KA3 (6197), IQSEC2 (23096), AGTR2 (186), ARX (170302), ALG13 (79868), TSP…	7552, 11141, 2182, 5063, 6855, 24140, 1741, 139411, 65109, 347344, 116442, 1756, 84061, 11043, 2664, 7592, 4204, 3054, 8239, 9968, 641339, 9459, 6197, 23096, 186, 170302, 79868, 7102
0.0933	1.3004	OMIM:300852	#300852 MENTAL RETARDATION, X-LINKED 88; MRX88	ZNF711 (7552), IL1RAPL1 (11141), ACSL4 (2182), PAK3 (5063), SYP (6855), FTSJ1 (24140), DLG3 (1741), PTCHD1 (139411), UPF3B (65109), ZNF81 (347344), RAB39B (116442), DMD (1756), MAGT1 (84061), MID2 (11043), GDI1 (2664), ZNF41 (7592), MECP2 (4204), HCFC1 (3054), USP9X (8239), MED12 (9968), ZNF674 (641339), ARHGEF6 (9459), RPS6KA3 (6197), IQSEC2 (23096), AGTR2 (186), ARX (170302), ALG13 (79868), TSP…	7552, 11141, 2182, 5063, 6855, 24140, 1741, 139411, 65109, 347344, 116442, 1756, 84061, 11043, 2664, 7592, 4204, 3054, 8239, 9968, 641339, 9459, 6197, 23096, 186, 170302, 79868, 7102
0.0993	1.3004	OMIM:300848	#300848 MENTAL RETARDATION, X-LINKED 89; MRX89	ZNF711 (7552), IL1RAPL1 (11141), ACSL4 (2182), PAK3 (5063), SYP (6855), FTSJ1 (24140), DLG3 (1741), PTCHD1 (139411), UPF3B (65109), ZNF81 (347344), RAB39B (116442), DMD (1756), MAGT1 (84061), MID2 (11043), GDI1 (2664), ZNF41 (7592), MECP2 (4204), HCFC1 (3054), USP9X (8239), MED12 (9968), ZNF674 (641339), ARHGEF6 (9459), RPS6KA3 (6197), IQSEC2 (23096), AGTR2 (186), ARX (170302), ALG13 (79868), TSP…	7552, 11141, 2182, 5063, 6855, 24140, 1741, 139411, 65109, 347344, 116442, 1756, 84061, 11043, 2664, 7592, 4204, 3054, 8239, 9968, 641339, 9459, 6197, 23096, 186, 170302, 79868, 7102
0.0993	1.3004	OMIM:300436	MENTAL RETARDATION, X-LINKED 46	ZNF711 (7552), IL1RAPL1 (11141), ACSL4 (2182), PAK3 (5063), SYP (6855), FTSJ1 (24140), DLG3 (1741), PTCHD1 (139411), UPF3B (65109), ZNF81 (347344), RAB39B (116442), DMD (1756), MAGT1 (84061), MID2 (11043), GDI1 (2664), ZNF41 (7592), MECP2 (4204), HCFC1 (3054), USP9X (8239), MED12 (9968), ZNF674 (641339), ARHGEF6 (9459), RPS6KA3 (6197), IQSEC2 (23096), AGTR2 (186), ARX (170302), ALG13 (79868), TSP…	7552, 11141, 2182, 5063, 6855, 24140, 1741, 139411, 65109, 347344, 116442, 1756, 84061, 11043, 2664, 7592, 4204, 3054, 8239, 9968, 641339, 9459, 6197, 23096, 186, 170302, 79868, 7102
0.1036	1.3004	OMIM:300423	#300423 MENTAL RETARDATION, X-LINKED, SYNDROMIC, HEDERA TYPE; MRXSH;;MENTAL RETARDATION, X-LINKED, WITH EPILEPSY; MRXE	ATP6AP2 (10159)	10159
0.111	1.889	OMIM:309548	#309548 MENTAL RETARDATION, X-LINKED, ASSOCIATED WITH FRAGILE SITE FRAXE;;FRAXE MENTAL RETARDATION SYNDROME	AFF2 (2334)	2334
0.1177	2.7951	OMIM:312080	#312080 PELIZAEUS-MERZBACHER DISEASE; PMD;;LEUKODYSTROPHY, HYPOMYELINATING, 1; HLD1	PLP1 (5354)	5354
0.1177	2.7951	OMIM:308350	#308350 EPILEPTIC ENCEPHALOPATHY, EARLY INFANTILE, 1; EIEE1;;INFANTILE SPASM SYNDROME, X-LINKED 1; ISSX1;;WEST SYNDROME, X-LINKED;;OHTAHARA SYNDROME, X-LINKED;;INFANTILE EPILEPTIC-DYSKINETIC ENCEPHALOPATHY;;XMESID	PIGQ (9091), PLCB1 (23236), SLC25A22 (79751), CDKL5 (6792), KCNQ2 (3785), SIK1 (150094), PNKP (11284), SPTAN1 (6709), SCN2A (6326), GNAO1 (2775), ST3GAL3 (6487), GRIN2B (2904), ARX (170302), STXBP1 (6812), CASK (8573), PIGA (5277)	9091, 23236, 79751, 6792, 3785, 150094, 11284, 6709, 6326, 2775, 6487, 2904, 170302, 6812, 8573, 5277
0.1177	2.7951	OMIM:300322	LESCH-NYHAN SYNDROME	HPRT1 (3251)	3251
0.1177	1.889	OMIM:312840	SCHIMKE X-LINKED MENTAL RETARDATION SYNDROME
0.1177	1.889	OMIM:300619	CATARACT, ATAXIA, SHORT STATURE, AND MENTAL RETARDATION
0.1177	1.6775	OMIM:300703	%300703 SPINOCEREBELLAR ATAXIA, X-LINKED 5; SCAX5	ATP2B3 (492)	492
0.1177	1.3251	OMIM:310800	NYSTAGMUS, MYOCLONIC
0.1177	1.3004	OMIM:309850	MONOAMINE OXIDASE A	MAOA (4128)	4128
0.1177	1.3004	OMIM:300607	#300607 EPILEPTIC ENCEPHALOPATHY, EARLY INFANTILE, 8; EIEE8;;HYPEREKPLEXIA AND EPILEPSY	ARHGEF9 (23229)	23229
0.1226	1.889	OMIM:308950	LESCH-NYHAN PHENOTYPE WITH NORMAL HGPRT	HPRT1 (3251)	3251
0.1279	1.0889	OMIM:314200	THYROXINE-BINDING GLOBULIN OF SERUM	SERPINA7 (6906)	6906
0.1322	1.889	OMIM:311050	OPTIC ATROPHY 2
0.1322	1.889	OMIM:311510	#311510 WAISMAN SYNDROME; WSMN;;PARKINSONISM, EARLY-ONSET, WITH MENTAL RETARDATION;;BASAL GANGLION DISORDER WITH MENTAL RETARDATION; BGMR;;WSN	RAB39B (116442)	116442
0.1322	1.6775	OMIM:302500	#302500 SPINOCEREBELLAR ATAXIA, X-LINKED 1; SCAX1;;OLIVOPONTOCEREBELLAR ATROPHY, X-LINKED;;OPCA, X-LINKED; OPCAX	GJB1 (2705), ATP2B3 (492)	2705, 492
0.1322	0.7365	OMIM:310370	310370 MYOCLONIC EPILEPSY, PROGRESSIVE	CSTB (1476), SCARB2 (950), PRICKLE1 (144165)	1476, 950, 144165
0.1726	2.7951	OMIM:312170	#312170 PYRUVATE DEHYDROGENASE E1-ALPHA DEFICIENCY; PDHAD;;PYRUVATE DEHYDROGENASE COMPLEX DEFICIENCY;;PYRUVATE DECARBOXYLASE DEFICIENCY;;ATAXIA, INTERMITTENT, WITH ABNORMAL PYRUVATE METABOLISM;;PDH DEFICIENCY;;ATAXIA, INTERMITTENT, WITH PYRUVATE DEHYDROGENASE DEFICIENCY;;ATAXIA WITH LACTIC ACIDOSIS ILACTIC ACIDEMIA, THIAMINE-RESPONSIVE, INCLUDED	PDHA1 (5160)	5160
0.1765	1.3251	OMIM:301840	301840 SPINOCEREBELLAR ATAXIA, X-LINKED 4;;SCAX4;;ATAXIA-DEMENTIA SYNDROME, X-LINKED
0.1768	1.889	OMIM:300699	#300699 MENTAL RETARDATION, X-LINKED, SYNDROMIC, WU TYPE; MRXSW;;MENTAL RETARDATION, X-LINKED 94; MRX94;;MENTAL RETARDATION, X-LINKED, SYNDROMIC 29; MRXS29	GRIA3 (2892)	2892
0.1768	0.5966	OMIM:309840	MODIFIER, X-LINKED, FOR NEUROFUNCTIONAL DEFECTS
0.1786	1.3004	OMIM:300088	EPILEPSY, FEMALE-RESTRICTED, WITH MENTAL RETARDATION	PCDH19 (57526)	57526
0.1786	1.3004	OMIM:300498	#300498 MENTAL RETARDATION, X-LINKED 45; MRX45	ZNF711 (7552), IL1RAPL1 (11141), ACSL4 (2182), PAK3 (5063), SYP (6855), FTSJ1 (24140), DLG3 (1741), PTCHD1 (139411), ZNF81 (347344), UPF3B (65109), RAB39B (116442), DMD (1756), MAGT1 (84061), MID2 (11043), GDI1 (2664), ZNF41 (7592), MECP2 (4204), HCFC1 (3054), USP9X (8239), MED12 (9968), ZNF674 (641339), ARHGEF6 (9459), RPS6KA3 (6197), IQSEC2 (23096), AGTR2 (186), ARX (170302), ALG13 (79868), TSP…	7552, 11141, 2182, 5063, 6855, 24140, 1741, 139411, 347344, 65109, 116442, 1756, 84061, 11043, 2664, 7592, 4204, 3054, 8239, 9968, 641339, 9459, 6197, 23096, 186, 170302, 79868, 7102
0.1786	1.3004	OMIM:300062	MENTAL RETARDATION, X-LINKED 14	ZNF711 (7552), IL1RAPL1 (11141), ACSL4 (2182), PAK3 (5063), SYP (6855), FTSJ1 (24140), DLG3 (1741), PTCHD1 (139411), UPF3B (65109), ZNF81 (347344), RAB39B (116442), DMD (1756), MAGT1 (84061), MID2 (11043), GDI1 (2664), ZNF41 (7592), MECP2 (4204), HCFC1 (3054), USP9X (8239), MED12 (9968), ZNF674 (641339), ARHGEF6 (9459), RPS6KA3 (6197), IQSEC2 (23096), AGTR2 (186), ARX (170302), ALG13 (79868), TSP…	7552, 11141, 2182, 5063, 6855, 24140, 1741, 139411, 65109, 347344, 116442, 1756, 84061, 11043, 2664, 7592, 4204, 3054, 8239, 9968, 641339, 9459, 6197, 23096, 186, 170302, 79868, 7102
0.1815	1.889	OMIM:300558	#300558 MENTAL RETARDATION, X-LINKED 30; MRX30;;MENTAL RETARDATION, X-LINKED 47; MRX47	ZNF711 (7552), IL1RAPL1 (11141), ACSL4 (2182), PAK3 (5063), SYP (6855), FTSJ1 (24140), DLG3 (1741), PTCHD1 (139411), UPF3B (65109), ZNF81 (347344), RAB39B (116442), DMD (1756), MAGT1 (84061), MID2 (11043), GDI1 (2664), ZNF41 (7592), MECP2 (4204), HCFC1 (3054), USP9X (8239), MED12 (9968), ZNF674 (641339), ARHGEF6 (9459), RPS6KA3 (6197), IQSEC2 (23096), AGTR2 (186), ARX (170302), ALG13 (79868), TSP…	7552, 11141, 2182, 5063, 6855, 24140, 1741, 139411, 65109, 347344, 116442, 1756, 84061, 11043, 2664, 7592, 4204, 3054, 8239, 9968, 641339, 9459, 6197, 23096, 186, 170302, 79868, 7102
0.1832	2.7951	OMIM:300352	#300352 CEREBRAL CREATINE DEFICIENCY SYNDROME 1; CCDS1;;CREATINE DEFICIENCY SYNDROME, X-LINKED;;CREATINE TRANSPORTER DEFECT;;MENTAL RETARDATION, X-LINKED, WITH SEIZURES, SHORT STATURE, AND MIDFACEHYPOPLASIA;;MENTAL RETARDATION, X-LINKED, WITH CREATINE TRANSPORT DEFICIENCY	SLC6A8 (6535)	6535
0.1933	0.7365	OMIM:300497	#300497 ASPERGER SYNDROME, X-LINKED, SUSCEPTIBILITY TO, 2; ASPGX2
0.1933	0.7365	OMIM:300494	#300494 ASPERGER SYNDROME, X-LINKED, SUSCEPTIBILITY TO, 1; ASPGX1
0.2038	2.2313	OMIM:304700	#304700 MOHR-TRANEBJAERG SYNDROME; MTS;;DYSTONIA-DEAFNESS SYNDROME; DDS;;DEAFNESS-DYSTONIA-OPTIC ATROPHY SYNDROME; DDP;;DEAFNESS SYNDROME, PROGRESSIVE, WITH BLINDNESS, DYSTONIA, FRACTURES,AND MENTAL DEFICIENCY	TIMM8A (1678)	1678
0.2123	1.889	OMIM:300220	#300220 MENTAL RETARDATION, X-LINKED, SYNDROMIC 10; MRXS10;;CHORIOATHETOSIS WITH MENTAL RETARDATION AND ABNORMAL BEHAVIOR; CAMR;;MENTAL RETARDATION WITH CHORIOATHETOSIS AND ABNORMAL BEHAVIOR	HSD17B10 (3028)	3028
0.2123	1.3251	OMIM:300750	%300750 SPASTIC PARAPLEGIA 34, X-LINKED; SPG34
0.2143	2.7951	OMIM:312750	#312750 RETT SYNDROME; RTT;;RTS;;AUTISM, DEMENTIA, ATAXIA, AND LOSS OF PURPOSEFUL HAND USERETT SYNDROME, ZAPPELLA VARIANT, INCLUDED;;RETT SYNDROME, PRESERVED SPEECH VARIANT, INCLUDED;;RETT SYNDROME, ATYPICAL, INCLUDED	FOXG1 (2290), NTNG1 (22854), CDKL5 (6792), MECP2 (4204)	2290, 22854, 6792, 4204
0.2356	1.889	OMIM:300438	#300438 17-@BETA-HYDROXYSTEROID DEHYDROGENASE X DEFICIENCY;;HSD17B10 DEFICIENCY;;HSD10 DEFICIENCY;;3-@HYDROXYACYL-COA DEHYDROGENASE II DEFICIENCY;;2-@METHYL-3-HYDROXYBUTYRYL-COA DEHYDROGENASE DEFICIENCY;;MHBD DEFICIENCY	HSD17B10 (3028)	3028
0.24	1.889	OMIM:300143	#300143 MENTAL RETARDATION, X-LINKED 21; MRX21;;MENTAL RETARDATION, X-LINKED 34; MRX34	ZNF711 (7552), IL1RAPL1 (11141), ACSL4 (2182), PAK3 (5063), SYP (6855), FTSJ1 (24140), DLG3 (1741), PTCHD1 (139411), UPF3B (65109), ZNF81 (347344), RAB39B (116442), DMD (1756), MAGT1 (84061), MID2 (11043), GDI1 (2664), ZNF41 (7592), MECP2 (4204), HCFC1 (3054), USP9X (8239), MED12 (9968), ZNF674 (641339), ARHGEF6 (9459), RPS6KA3 (6197), IQSEC2 (23096), AGTR2 (186), ARX (170302), ALG13 (79868), TSP…	7552, 11141, 2182, 5063, 6855, 24140, 1741, 139411, 65109, 347344, 116442, 1756, 84061, 11043, 2664, 7592, 4204, 3054, 8239, 9968, 641339, 9459, 6197, 23096, 186, 170302, 79868, 7102
0.2458	1.6775	OMIM:308930	#308930 LEIGH SYNDROME, X-LINKED
0.2495	2.7951	OMIM:314580	#314580 WIEACKER-WOLFF SYNDROME; WRWF;;WIEACKER SYNDROME;;CONTRACTURES OF FEET, MUSCLE ATROPHY, AND OCULOMOTOR APRAXIA;;APRAXIA, OCULOMOTOR, WITH CONGENITAL CONTRACTURES AND MUSCLE ATROPHY	ZC4H2 (55906)	55906
0.2495	1.3004	OMIM:300851	#300851 MENTAL RETARDATION, X-LINKED 92; MRX92	ZNF711 (7552), IL1RAPL1 (11141), ACSL4 (2182), PAK3 (5063), SYP (6855), FTSJ1 (24140), DLG3 (1741), PTCHD1 (139411), UPF3B (65109), ZNF81 (347344), RAB39B (116442), DMD (1756), MAGT1 (84061), MID2 (11043), GDI1 (2664), ZNF41 (7592), MECP2 (4204), HCFC1 (3054), USP9X (8239), MED12 (9968), ZNF674 (641339), ARHGEF6 (9459), RPS6KA3 (6197), IQSEC2 (23096), AGTR2 (186), ARX (170302), ALG13 (79868), TSP…	7552, 11141, 2182, 5063, 6855, 24140, 1741, 139411, 65109, 347344, 116442, 1756, 84061, 11043, 2664, 7592, 4204, 3054, 8239, 9968, 641339, 9459, 6197, 23096, 186, 170302, 79868, 7102
0.2495	1.3004	OMIM:300123	#300123 MENTAL RETARDATION, X-LINKED, WITH PANHYPOPITUITARISMMENTAL RETARDATION, X-LINKED, WITH ISOLATED GROWTH HORMONE DEFICIENCY,INCLUDED; MRGH, INCLUDED	SOX3 (6658)	6658
0.2842	1.889	OMIM:300673	#300673 ENCEPHALOPATHY, NEONATAL SEVERE, DUE TO MECP2 MUTATIONS	MECP2 (4204)	4204
0.2842	1.3004	OMIM:300425	#300425 AUTISM, SUSCEPTIBILITY TO, X-LINKED 1; AUTSX1
0.2842	1.3004	OMIM:300495	#300495 AUTISM, SUSCEPTIBILITY TO, X-LINKED 2; AUTSX2MENTAL RETARDATION, X-LINKED, INCLUDED	NLGN4X (57502)	57502
0.2842	1.0889	OMIM:300491	#300491 EPILEPSY, X-LINKED, WITH VARIABLE LEARNING DISABILITIES AND BEHAVIORDISORDERS	SYN1 (6853)	6853
0.2842	1.0889	OMIM:300388	POLYMICROGYRIA, BILATERAL PERISYLVIAN	PI4KA (5297), SRPX2 (27286), ADGRG1 (9289)	5297, 27286, 9289
0.2842	0.7365	OMIM:302600	SPINOCEREBELLAR ATAXIA, X-LINKED 2
0.2847	1.3251	OMIM:300073	FETAL AKINESIA SYNDROME, X-LINKED	MUSK (4593), DOK7 (285489), RAPSN (5913)	4593, 285489, 5913
0.2847	1.3004	OMIM:300858	%300858 MENTAL RETARDATION, X-LINKED, SYNDROMIC 17; MRXS17;;MENTAL RETARDATION, X-LINKED, WITH ALACRIMA AND ACHALASIA
0.3001	0.5966	OMIM:310470	NEUROPATHY, HEREDITARY SENSORY, X-LINKED
0.3054	1.3004	OMIM:301590	MICROPHTHALMIA, SYNDROMIC 4
0.3066	1.889	OMIM:310200	#310200 MUSCULAR DYSTROPHY, DUCHENNE TYPE; DMD;;DUCHENNE MUSCULAR DYSTROPHY;;MUSCULAR DYSTROPHY, PSEUDOHYPERTROPHIC PROGRESSIVE, DUCHENNE TYPE	LTBP4 (8425), DMD (1756)	8425, 1756
0.3066	1.889	OMIM:300257	#300257 DANON DISEASE;;VACUOLAR CARDIOMYOPATHY AND MYOPATHY, X-LINKED;;PSEUDOGLYCOGENOSIS II;;ANTOPOL DISEASE;;LYSOSOMAL GLYCOGEN STORAGE DISEASE WITHOUT ACID MALTASE DEFICIENCY,FORMERLY;;GLYCOGEN STORAGE DISEASE IIB; GSD2B, FORMERLY;;GSD IIB, FORMERLY	LAMP2 (3920)	3920
0.3066	1.3004	OMIM:300496	#300496 AUTISM, SUSCEPTIBILITY TO, X-LINKED 3; AUTSX3
0.3066	1.3004	OMIM:303110	#303110 CHOROIDEREMIA, DEAFNESS, AND MENTAL RETARDATION;;CHROMOSOME XQ21 DELETION SYNDROME
0.3066	0.7365	OMIM:301700	ANOSMIA
0.3107	1.889	OMIM:309541	#309541 METHYLMALONIC ACIDEMIA AND HOMOCYSTEINEMIA, CBLX TYPE;;MENTAL RETARDATION, X-LINKED 3; MRX3	HCFC1 (3054)	3054
0.3107	1.0889	OMIM:300321	#300321 FG SYNDROME 2; FGS2	FLNA (2316)	2316
0.3165	1.889	OMIM:300486	#300486 MENTAL RETARDATION, X-LINKED, WITH CEREBELLAR HYPOPLASIA AND DISTINCTIVEFACIAL APPEARANCE;;MENTAL RETARDATION, X-LINKED 60, FORMERLY; MRX60, FORMERLY	OPHN1 (4983)	4983
0.3165	1.889	OMIM:300912	#300912 MENTAL RETARDATION, X-LINKED 98; MRX98	KIAA2022 (340533)	340533
0.3165	1.889	OMIM:302801	CHARCOT-MARIE-TOOTH DISEASE, X-LINKED RECESSIVE, 2
0.3165	1.889	OMIM:310490	#310490 COWCHOCK SYNDROME; COWCK;;CHARCOT-MARIE-TOOTH DISEASE, X-LINKED RECESSIVE, 4; CMTX4;;CHARCOT-MARIE-TOOTH DISEASE WITH DEAFNESS AND MENTAL RETARDATION;;NEUROPATHY, AXONAL MOTOR-SENSORY, WITH DEAFNESS AND MENTAL RETARDATION;NAMSD;;NADMR	AIFM1 (9131)	9131
0.3165	1.3004	OMIM:300049	#300049 HETEROTOPIA, PERIVENTRICULAR, X-LINKED DOMINANT;;HETEROTOPIA, FAMILIAL NODULAR;;PERIVENTRICULAR NODULAR HETEROTOPIA 1; PVNH1;;NODULAR HETEROTOPIA, BILATERAL PERIVENTRICULAR; NHBP; BPNHHETEROTOPIA, PERIVENTRICULAR NODULAR, WITH FRONTOMETAPHYSEAL DYSPLASIA,INCLUDED	ARFGEF2 (10564), ERMARD (55780), FLNA (2316)	10564, 55780, 2316
0.3168	1.6775	OMIM:300816	#300816 COMBINED OXIDATIVE PHOSPHORYLATION DEFICIENCY 6; COXPD6;;ENCEPHALOMYOPATHY, MITOCHONDRIAL, X-LINKED	AIFM1 (9131)	9131
0.3168	1.3004	OMIM:300422	#300422 FG SYNDROME 4; FGS4MENTAL RETARDATION, X-LINKED, WITH OR WITHOUT NYSTAGMUS, INCLUDED	CASK (8573)	8573
0.3168	1.3004	OMIM:300578	CHROMOSOME XP11.3 DELETION SYNDROME
0.3168	1.0889	OMIM:306000	GLYCOGEN STORAGE DISEASE IXA	PHKA2 (5256), PHKG2 (5261)	5256, 5261
0.3427	1.3004	OMIM:308850	LARYNGEAL ABDUCTOR PARALYSIS
0.3498	1.3004	OMIM:309545	%309545 MENTAL RETARDATION, X-LINKED, SYNDROMIC 12; MRXS12
0.3534	1.3004	OMIM:300067	#300067 LISSENCEPHALY, X-LINKED, 1; LISX1;;XLIS;;LISSENCEPHALY AND AGENESIS OF CORPUS CALLOSUMSUBCORTICAL LAMINAR HETEROTOPIA, X-LINKED, INCLUDED; SCLH, INCLUDED;;SUBCORTICAL BAND HETEROTOPIA, X-LINKED, INCLUDED; SBH, INCLUDED;;DOUBLE CORTEX SYNDROME, INCLUDED;;DC SYNDROME, INCLUDED	PAFAH1B1 (5048), DCX (1641), EML1 (2009)	5048, 1641, 2009
0.3836	1.889	OMIM:300660	%300660 LEUKOENCEPHALOPATHY WITH METAPHYSEAL CHONDRODYSPLASIA; LKMCD
0.4071	1.6775	OMIM:301790	301790 SPINOCEREBELLAR ATAXIA, X-LINKED 3;;SCAX3;;ATAXIA-DEAFNESS SYNDROME, X-LINKED
0.4087	1.889	OMIM:300260	#300260 LUBS X-LINKED MENTAL RETARDATION SYNDROME; MRXSL;;MECP2 DUPLICATION SYNDROME;;MENTAL RETARDATION, X-LINKED, SYNDROMIC, LUBS TYPE;;MENTAL RETARDATION, X-LINKED, WITH RECURRENT RESPIRATORY INFECTIONS	MECP2 (4204)	4204
0.4087	1.3004	OMIM:304800	DIABETES INSIPIDUS, NEPHROGENIC, X-LINKED	AQP2 (359), AVPR2 (554)	359, 554
0.4087	0.7365	OMIM:300125	MIGRAINE, FAMILIAL TYPICAL, SUSCEPTIBILITY TO, 2
0.4106	1.889	OMIM:300831	#300831 CK SYNDROME;;MENTAL RETARDATION, X-LINKED, WITH THIN BODY HABITUS AND CORTICALMALFORMATION	NSDHL (50814)	50814
0.4106	1.889	OMIM:300749	#300749 MENTAL RETARDATION AND MICROCEPHALY WITH PONTINE AND CEREBELLAR HYPOPLASIA;MICPCH;;MICPCH SYNDROME;;MENTAL RETARDATION, X-LINKED, SYNDROMIC, NAJM TYPE; MRXSNA	CASK (8573)	8573
0.4106	0.5966	OMIM:300614	DEAFNESS, X-LINKED 5	AIFM1 (9131)	9131
0.4192	1.889	OMIM:300861	%300861 MENTAL RETARDATION, X-LINKED, SYNDROMIC, CHUDLEY-SCHWARTZ TYPE; MRXSCS;;MENTAL RETARDATION, X-LINKED, WITH SEIZURES, HYPOGAMMAGLOBULINEMIA,AND GAIT DISTURBANCE
0.4192	1.3004	OMIM:300238	MENTAL RETARDATION, X-LINKED, SYNDROMIC 11
0.4214	1.889	OMIM:300055	MENTAL RETARDATION, X-LINKED, SYNDROMIC 13	MECP2 (4204)	4204
0.4273	0.5966	OMIM:302650	CEREBELLAR DEGENERATION-RELATED AUTOANTIGEN 1	CDR1 (1038)	1038
0.4335	1.3251	OMIM:300489	SPINAL MUSCULAR ATROPHY, DISTAL, X-LINKED 3	ATP7A (538)	538
0.4335	1.3004	OMIM:300850	#300850 MENTAL RETARDATION, X-LINKED 90; MRX90	ZNF711 (7552), IL1RAPL1 (11141), ACSL4 (2182), PAK3 (5063), SYP (6855), FTSJ1 (24140), DLG3 (1741), PTCHD1 (139411), UPF3B (65109), ZNF81 (347344), RAB39B (116442), DMD (1756), MAGT1 (84061), MID2 (11043), GDI1 (2664), ZNF41 (7592), MECP2 (4204), HCFC1 (3054), USP9X (8239), MED12 (9968), ZNF674 (641339), ARHGEF6 (9459), RPS6KA3 (6197), IQSEC2 (23096), AGTR2 (186), ARX (170302), ALG13 (79868), TSP…	7552, 11141, 2182, 5063, 6855, 24140, 1741, 139411, 65109, 347344, 116442, 1756, 84061, 11043, 2664, 7592, 4204, 3054, 8239, 9968, 641339, 9459, 6197, 23096, 186, 170302, 79868, 7102
0.4335	1.3004	OMIM:300915	#300915 MICROPHTHALMIA, SYNDROMIC 13; MCOPS13;;MAINE MICROPHTHALMOS;;COLOBOMATOUS MICROPHTHALMIA WITH MICROCEPHALY, SHORT STATURE, ANDPSYCHOMOTOR RETARDATION	HMGB3 (3149)	3149
0.4335	1.3004	OMIM:304100	CORPUS CALLOSUM, PARTIAL AGENESIS OF, X-LINKED	L1CAM (3897)	3897
0.4338	1.889	DECIPHER:45	XQ28 (MECP2) DUPLICATION
0.4338	1.889	OMIM:303350	MASA SYNDROME	L1CAM (3897)	3897
0.4338	1.3251	OMIM:300905	#300905 CHARCOT-MARIE-TOOTH DISEASE, X-LINKED DOMINANT, 6; CMTX6;;CHARCOT-MARIE-TOOTH NEUROPATHY, X-LINKED DOMINANT, 6	PDK3 (5165)	5165
0.4586	1.6775	OMIM:311070	#311070 CHARCOT-MARIE-TOOTH DISEASE, X-LINKED RECESSIVE, 5; CMTX5;;OPTIC ATROPHY, POLYNEUROPATHY, AND DEAFNESS;;ROSENBERG-CHUTORIAN SYNDROME;;CHARCOT-MARIE-TOOTH NEUROPATHY, X-LINKED RECESSIVE, 5	PRPS1 (5631)	5631
0.4586	1.0889	OMIM:300555	#300555 DENT DISEASE 2	OCRL (4952)	4952
0.4601	1.3251	OMIM:301310	ANEMIA, SIDEROBLASTIC, AND SPINOCEREBELLAR ATAXIA	ABCB7 (22)	22
0.4685	1.889	OMIM:312920	SPASTIC PARAPLEGIA 2, X-LINKED	PLP1 (5354)	5354
0.4685	1.3251	OMIM:312910	SPASTIC PARAPARESIS AND DEAFNESS
0.4685	1.3004	OMIM:309555	MENTAL RETARDATION WITH OPTIC ATROPHY, DEAFNESS, AND SEIZURES
0.4962	1.889	OMIM:300266	SPASTIC PARAPLEGIA 16, X-LINKED
0.4962	1.889	OMIM:300612	%300612 BROOKS-WISNIEWSKI-BROWN SYNDROME;;MENTAL RETARDATION, X-LINKED, SYNDROMIC, BROOKS-WISNIEWSKI-BROWN TYPE;MRXSBWB
0.4962	1.3251	OMIM:300158	%300158 ARTHROGRYPOSIS, CONGENITAL, LOWER LIMB, X-LINKED; ACLLX;;ARTHROGRYPOSIS, X-LINKED, TYPE V, FORMERLY; AMCX5, FORMERLY
0.4962	0.7365	OMIM:307010	307010 HYDROCEPHALUS WITH CEREBELLAR AGENESIS
0.4974	1.3004	OMIM:300844	#300844 MENTAL RETARDATION, X-LINKED 19; MRX19	ZNF711 (7552), IL1RAPL1 (11141), ACSL4 (2182), PAK3 (5063), SYP (6855), FTSJ1 (24140), DLG3 (1741), PTCHD1 (139411), UPF3B (65109), ZNF81 (347344), RAB39B (116442), DMD (1756), MAGT1 (84061), MID2 (11043), GDI1 (2664), ZNF41 (7592), MECP2 (4204), HCFC1 (3054), USP9X (8239), MED12 (9968), ZNF674 (641339), ARHGEF6 (9459), RPS6KA3 (6197), IQSEC2 (23096), AGTR2 (186), ARX (170302), ALG13 (79868), TSP…	7552, 11141, 2182, 5063, 6855, 24140, 1741, 139411, 65109, 347344, 116442, 1756, 84061, 11043, 2664, 7592, 4204, 3054, 8239, 9968, 641339, 9459, 6197, 23096, 186, 170302, 79868, 7102
0.5047	1.889	OMIM:300672	#300672 EPILEPTIC ENCEPHALOPATHY, EARLY INFANTILE, 2; EIEE2;;INFANTILE SPASM SYNDROME, X-LINKED 2; ISSX2	PIGQ (9091), PLCB1 (23236), SLC25A22 (79751), NTNG1 (22854), CDKL5 (6792), KCNQ2 (3785), SIK1 (150094), MECP2 (4204), FOXG1 (2290), PNKP (11284), SPTAN1 (6709), SCN2A (6326), GNAO1 (2775), ST3GAL3 (6487), GRIN2B (2904), ARX (170302), STXBP1 (6812), CASK (8573), PIGA (5277)	9091, 23236, 79751, 22854, 6792, 3785, 150094, 4204, 2290, 11284, 6709, 6326, 2775, 6487, 2904, 170302, 6812, 8573, 5277
0.5047	1.3004	OMIM:309549	#309549 MENTAL RETARDATION, X-LINKED 9; MRX9;;MENTAL RETARDATION, X-LINKED 44; MRX44	ZNF711 (7552), IL1RAPL1 (11141), ACSL4 (2182), PAK3 (5063), SYP (6855), FTSJ1 (24140), DLG3 (1741), PTCHD1 (139411), UPF3B (65109), ZNF81 (347344), RAB39B (116442), DMD (1756), MAGT1 (84061), MID2 (11043), GDI1 (2664), ZNF41 (7592), MECP2 (4204), HCFC1 (3054), USP9X (8239), MED12 (9968), ZNF674 (641339), ARHGEF6 (9459), RPS6KA3 (6197), IQSEC2 (23096), AGTR2 (186), ARX (170302), ALG13 (79868), TSP…	7552, 11141, 2182, 5063, 6855, 24140, 1741, 139411, 65109, 347344, 116442, 1756, 84061, 11043, 2664, 7592, 4204, 3054, 8239, 9968, 641339, 9459, 6197, 23096, 186, 170302, 79868, 7102
0.5056	0.7365	OMIM:311100	OPTIC ATROPHY--SPASTIC PARAPLEGIA SYNDROME
0.5224	0.7365	OMIM:303700	#303700 BLUE CONE MONOCHROMACY; BCM;;BLUE CONE MONOCHROMATISM;;COLORBLINDNESS, BLUE-MONO-CONE-MONOCHROMATIC TYPE; CBBMCONE DYSTROPHY 5, X-LINKED, INCLUDED; COD5, INCLUDED	GUCA1A (2978), OPN1LW (5956), CNGB3 (54714), PDE6C (5146), OPN1MW (2652), GNAT2 (2780)	2978, 5956, 54714, 5146, 2652, 2780
0.5348	1.889	OMIM:304340	#304340 MENTAL RETARDATION, X-LINKED, SYNDROMIC 5; MRXS5;;MENTAL RETARDATION, X-LINKED, WITH DANDY-WALKER MALFORMATION, BASALGANGLIA DISEASE, AND SEIZURES;;PETTIGREW SYNDROME; PGS;;MENTAL RETARDATION, X-LINKED, SYNDROMIC, FRIED TYPE; MRXSF;;MENTAL RETARDATION, X-LINKED 59; MRX59;;MENTAL RETARDATION, X-LINKED, SYNDROMIC 21; MRXS21	AP1S2 (8905)	8905
0.5348	1.6775	OMIM:302800	#302800 CHARCOT-MARIE-TOOTH DISEASE, X-LINKED DOMINANT, 1; CMTX1;;CMTX;;CHARCOT-MARIE-TOOTH PERONEAL MUSCULAR ATROPHY, X-LINKED;;HEREDITARY MOTOR AND SENSORY NEUROPATHY, X-LINKED;;HMSN, X-LINKED;;CHARCOT-MARIE-TOOTH NEUROPATHY, X-LINKED, 1;;CMT2, FORMERLY	GJB1 (2705)	2705
0.54	1.3004	OMIM:300653	#300653 PHOSPHOGLYCERATE KINASE 1 DEFICIENCY;;PGK1 DEFICIENCY	PGK1 (5230)	5230
0.5471	1.889	OMIM:300624	FRAGILE X MENTAL RETARDATION SYNDROME	FMR1 (2332)	2332
0.5471	1.6775	OMIM:300623	#300623 FRAGILE X TREMOR/ATAXIA SYNDROME; FXTAS	FMR1 (2332)	2332
0.5471	1.3004	OMIM:308200	ICHTHYOSIS AND MALE HYPOGONADISM;;RUD SYNDROME, INCLUDED
0.5471	0.5966	OMIM:312000	PANHYPOPITUITARISM, X-LINKED	SOX3 (6658), PROP1 (5626)	6658, 5626
0.5526	1.3004	OMIM:300659	#300659 MENTAL RETARDATION, X-LINKED 93; MRX93;;MENTAL RETARDATION, X-LINKED, WITH MACROCEPHALY	BRWD3 (254065)	254065
0.5742	1.3251	OMIM:302802	CHARCOT-MARIE-TOOTH DISEASE, X-LINKED RECESSIVE, 3
0.5921	0.7365	OMIM:300700	%300700 ALBINISM-DEAFNESS SYNDROME; ADFN;;ALDS
0.5968	1.3004	OMIM:311250	#311250 ORNITHINE TRANSCARBAMYLASE DEFICIENCY, HYPERAMMONEMIA DUE TO;;ORNITHINE CARBAMOYLTRANSFERASE DEFICIENCY;;OTC DEFICIENCYVALPROATE SENSITIVITY, INCLUDED	OTC (5009)	5009
0.5968	0.5966	OMIM:308250	IMMUNOGLOBULIN M, LEVEL OF
0.597	1.3004	OMIM:310465	N SYNDROME	POLA1 (5422)	5422
0.597	0.5966	OMIM:314100	THUMBS, CONGENITAL CLASPED
0.6013	1.889	OMIM:309583	MENTAL RETARDATION, X-LINKED, SNYDER-ROBINSON TYPE	SMS (6611)	6611
0.6013	1.0889	OMIM:301815	ARTHROGRYPOSIS, ECTODERMAL DYSPLASIA, CLEFT LIP/PALATE, AND DEVELOPMENTALDELAY
0.6013	0.7365	OMIM:304900	DIABETES INSIPIDUS, NEUROHYPOPHYSEAL TYPE	AVP (551)	551
0.6184	1.889	OMIM:300243	#300243 MENTAL RETARDATION, X-LINKED, SYNDROMIC, CHRISTIANSON TYPE; MRXSCH;;ANGELMAN-LIKE SYNDROME, X-LINKED;;MENTAL RETARDATION, MICROCEPHALY, EPILEPSY, AND ATAXIA SYNDROME	SLC9A6 (10479)	10479
0.6224	1.3004	OMIM:300886	#300886 MENTAL RETARDATION, X-LINKED, SYNDROMIC 32; MRXS32	CLIC2 (1193)	1193
0.6224	1.3004	OMIM:300676	#300676 MENTAL RETARDATION, X-LINKED, SYNDROMIC 14; MRXS14	MED12 (9968), UPF3B (65109), ZDHHC9 (51114)	9968, 65109, 51114
0.6259	1.889	OMIM:310600	#310600 NORRIE DISEASE; ND;;ATROPHIA BULBORUM HEREDITARIA;;EPISKOPI BLINDNESS	NDP (4693)	4693
0.6507	1.6775	OMIM:302060	#302060 BARTH SYNDROME; BTHS;;CARDIOSKELETAL MYOPATHY WITH NEUTROPENIA AND ABNORMAL MITOCHONDRIA;;3-@METHYLGLUTACONIC ACIDURIA, TYPE II; MGCA2;;MGA, TYPE II; MGA2	TAZ (6901)	6901
0.6507	0.7365	OMIM:103470	#103470 ALBINISM, OCULAR, WITH SENSORINEURAL DEAFNESS;;WAARDENBURG SYNDROME, TYPE 2, WITH OCULAR ALBINISM, AUTOSOMAL RECESSIVE;WS2-OA	TYR (7299), MITF (4286)	7299, 4286
0.659	1.3004	OMIM:300706	#300706 MENTAL RETARDATION, X-LINKED, SYNDROMIC, TURNER TYPE; MRXST;;MENTAL RETARDATION AND MACROCEPHALY SYNDROME	HUWE1 (10075)	10075
0.6644	1.889	OMIM:305400	#305400 AARSKOG-SCOTT SYNDROME; AAS;;FACIOGENITAL DYSPLASIA; FGDY;;FACIODIGITOGENITAL SYNDROME;;AARSKOG SYNDROME, X-LINKEDFACIOGENITAL DYSPLASIA WITH ATTENTION DEFICIT-HYPERACTIVITY DISORDER,INCLUDED;;MENTAL RETARDATION, X-LINKED, SYNDROMIC 16, INCLUDED; MRXS16, INCLUDED	FGD1 (2245)	2245
0.6644	1.3004	OMIM:301835	#301835 ARTS SYNDROME; ARTS;;MENTAL RETARDATION, X-LINKED, SYNDROMIC, ARTS TYPE; MRXSARTS;;ATAXIA, FATAL X-LINKED, WITH DEAFNESS AND LOSS OF VISION;;MENTAL RETARDATION, X-LINKED, SYNDROMIC 18; MRXS18	PRPS1 (5631)	5631
0.6686	1.3251	OMIM:300695	#300695 SCAPULOPERONEAL MYOPATHY, X-LINKED DOMINANT; SPM;;SCAPULOPERONEAL MYOPATHY, FHL1-RELATED	FHL1 (2273)	2273
0.6746	0.7365	OMIM:300650	ALBINISM, OCULAR, WITH LATE-ONSET SENSORINEURAL DEAFNESS
0.6746	0.7365	OMIM:300539	NEPHROGENIC SYNDROME OF INAPPROPRIATE ANTIDIURESIS	AVPR2 (554)	554
0.6746	0.5966	OMIM:300843	%300843 BORNHOLM EYE DISEASE; BED;;MYOPIA, HIGH, WITH NONPROGRESSIVE CONE DYSFUNCTION
0.693	1.889	OMIM:300354	#300354 MENTAL RETARDATION, X-LINKED, SYNDROMIC, CABEZAS TYPE; MRXSC;;CABEZAS SYNDROME;;MENTAL RETARDATION, X-LINKED, SYNDROMIC 15; MRXS15;;MENTAL RETARDATION, X-LINKED, WITH SHORT STATURE, HYPOGONADISM, ANDABNORMAL GAIT;;MENTAL RETARDATION, X-LINKED, WITH SHORT STATURE; MRSS	CUL4B (8450)	8450
0.7109	1.889	OMIM:309520	#309520 LUJAN-FRYNS SYNDROME;;MENTAL RETARDATION, X-LINKED, WITH MARFANOID HABITUS	MED12 (9968), UPF3B (65109), ZDHHC9 (51114)	9968, 65109, 51114
0.7109	1.889	OMIM:309610	%309610 PRIETO X-LINKED MENTAL RETARDATION SYNDROME; PRS;;MENTAL RETARDATION, X-LINKED, SYNDROMIC 2; MRXS2;;MENTAL RETARDATION, X-LINKED, WITH DYSMORPHISM AND CEREBRAL ATROPHY
0.7109	1.889	OMIM:300534	#300534 MENTAL RETARDATION, X-LINKED, SYNDROMIC, CLAES-JENSEN TYPE; MRXSCJ;;MENTAL RETARDATION, X-LINKED, SYNDROMIC, JARID1C-RELATED; MRXSJ	KDM5C (8242)	8242
0.7109	1.3251	OMIM:308700	HYPOGONADOTROPIC HYPOGONADISM 1 WITH OR WITHOUT ANOSMIA; HH1	PROK2 (60675), PROKR2 (128674), SEMA3A (10371), IL17RD (54756), WDR11 (55717), KISS1 (3814), SOX10 (6663), FEZF1 (389549), GNRH1 (2796), FGF8 (2253), GNRHR (2798), ANOS1 (3730), TAC3 (6866), HS6ST1 (9394), CHD7 (55636), FGFR1 (2260), HESX1 (8820), TACR3 (6870), FGF17 (8822), FLRT3 (23767), DUSP6 (1848), SPRY4 (81848), KISS1R (84634), NSMF (26012)	60675, 128674, 10371, 54756, 55717, 3814, 6663, 389549, 2796, 2253, 2798, 3730, 6866, 9394, 55636, 2260, 8820, 6870, 8822, 23767, 1848, 81848, 84634, 26012
0.7109	1.3251	OMIM:308100	ICHTHYOSIS, X-LINKED	STS (412)	412
0.7109	1.3251	OMIM:313200	SPINAL AND BULBAR MUSCULAR ATROPHY, X-LINKED 1	AR (367)	367
0.7109	1.3251	OMIM:310300	EMERY-DREIFUSS MUSCULAR DYSTROPHY, X-LINKED	FHL1 (2273), EMD (2010)	2273, 2010
0.7109	1.3251	OMIM:308750	KALLMANN SYNDROME WITH SPASTIC PARAPLEGIA
0.7109	1.3004	OMIM:300799	#300799 MENTAL RETARDATION, X-LINKED, SYNDROMIC, RAYMOND TYPE; MRXSR	ZDHHC9 (51114)	51114
0.7109	1.3004	OMIM:300661	PHOSPHORIBOSYLPYROPHOSPHATE SYNTHETASE SUPERACTIVITY	PRPS1 (5631)	5631
0.7109	1.3004	OMIM:300801	#300801 CHROMOSOME XP11.23-P11.22 DUPLICATION SYNDROME
0.7109	1.3004	OMIM:300472	CORPUS CALLOSUM, AGENESIS OF, WITH MENTAL RETARDATION, OCULAR COLOBOMA,AND MICROGNATHIA	IGBP1 (3476)	3476
0.7109	1.3004	OMIM:300804	#300804 JOUBERT SYNDROME 10; JBTS10	OFD1 (8481), C5ORF42 (65250), TMEM216 (51259), KIF7 (374654), TCTN3 (26123), PDE6D (5147)	8481, 65250, 51259, 374654, 26123, 5147
0.7109	1.0889	OMIM:301220	%301220 PIGMENTARY DISORDER, RETICULATE, WITH SYSTEMIC MANIFESTATIONS; PDR;;AMYLOIDOSIS, FAMILIAL CUTANEOUS
0.7109	1.0889	OMIM:300864	300864 CEREBRAL-CEREBELLAR-COLOBOMA SYNDROME, X-LINKED
0.7109	0.7365	OMIM:302700	CEREBRAL SCLEROSIS, DIFFUSE, SCHOLZ TYPE
0.7109	0.7365	OMIM:300500	ALBINISM, OCULAR, TYPE I	GPR143 (4935)	4935
0.7109	0.5966	OMIM:301410	301410 NEURAL TUBE DEFECTS, X-LINKEDSPINA BIFIDA, X-LINKED, INCLUDED
0.7154	1.889	OMIM:309585	#309585 WILSON-TURNER X-LINKED MENTAL RETARDATION SYNDROME; WTS;;MENTAL RETARDATION, X-LINKED, SYNDROMIC 6; MRXS6;;MENTAL RETARDATION, X-LINKED, WITH GYNECOMASTIA AND OBESITY	HDAC8 (55869)	55869
0.7247	1.3004	OMIM:307000	HYDROCEPHALUS DUE TO CONGENITAL STENOSIS OF AQUEDUCT OF SYLVIUS	L1CAM (3897)	3897
0.7355	1.3004	OMIM:300577	#300577 MENTAL RETARDATION, X-LINKED 91; MRX91	ZDHHC15 (158866)	158866
0.7388	1.3004	OMIM:309605	MILES-CARPENTER X-LINKED MENTAL RETARDATION SYNDROME
0.7466	1.889	OMIM:300523	ALLAN-HERNDON-DUDLEY SYNDROME	SLC16A2 (6567)	6567
0.7613	1.3251	OMIM:300100	#300100 ADRENOLEUKODYSTROPHY; ALD;;ADDISON DISEASE AND CEREBRAL SCLEROSIS;;ADRENOMYELONEUROPATHY; AMN;;SIEMERLING-CREUTZFELDT DISEASE;;BRONZE SCHILDER DISEASE;;MELANODERMIC LEUKODYSTROPHY	ABCD1 (215)	215
0.7613	1.3004	OMIM:300602	CLARK-BARAITSER SYNDROME
0.7664	1.3004	OMIM:307500	HYPOGONADISM, MALE, WITH MENTAL RETARDATION AND SKELETAL ANOMALIES
0.775	1.3004	OMIM:300471	CUBITUS VALGUS WITH MENTAL RETARDATION AND UNUSUAL FACIES
0.775	1.3004	OMIM:302000	BULLOUS DYSTROPHY, HEREDITARY MACULAR TYPE
0.775	0.7365	OMIM:311400	PAINE SYNDROME
0.7943	1.3004	OMIM:302350	#302350 NANCE-HORAN SYNDROME; NHS;;CATARACT-DENTAL SYNDROME;;CATARACT, X-LINKED, WITH HUTCHINSONIAN TEETH;;MESIODENS-CATARACT SYNDROME	NHS (4810)	4810
0.8024	1.3004	OMIM:300895	#300895 OHDO SYNDROME, X-LINKED; OHDOX;;BLEPHAROPHIMOSIS-MENTAL RETARDATION SYNDROME, MAAT-KIEVIT-BRUNNERTYPE	MED12 (9968)	9968
0.8024	1.3004	OMIM:307030	#307030 HYPERGLYCEROLEMIA;;GLYCEROL KINASE DEFICIENCY;;GK DEFICIENCY; GKD;;GK1 DEFICIENCY	GK (2710)	2710
0.8039	1.0889	OMIM:300896	#300896 CONGENITAL DISORDER OF GLYCOSYLATION, TYPE IIM; CDG2M;;CDG IIM; CDGIIM;;EPILEPTIC ENCEPHALOPATHY, EARLY INFANTILE, 22; EIEE22	SLC35A2 (7355)	7355
0.8103	0.5966	OMIM:311360	PREMATURE OVARIAN FAILURE 1	FMR1 (2332)	2332
0.8227	1.3004	OMIM:314320	TRIGONOCEPHALY WITH SHORT STATURE AND DEVELOPMENTAL DELAY
0.8229	1.0889	OMIM:300884	#300884 CONGENITAL DISORDER OF GLYCOSYLATION, TYPE IS; CDG1S;;CDG IS; CDGIS	ALG13 (79868)	79868
0.8236	0.7365	OMIM:300717	#300717 MYOPATHY, REDUCING BODY, X-LINKED, EARLY-ONSET, SEVERE	FHL1 (2273)	2273
0.8236	0.7365	OMIM:308940	#308940 LEIOMYOMATOSIS, DIFFUSE, WITH ALPORT SYNDROME; DL-ATS;;LEIOMYOMATOSIS, ESOPHAGEAL AND VULVAL, WITH NEPHROPATHY;;ALPORT SYNDROME AND DIFFUSE LEIOMYOMATOSIS; ATS-DL;;CHROMOSOME XQ22.3 CENTROMERIC DELETION SYNDROME	COL4A5 (1287), COL4A6 (1288)	1287, 1288
0.853	1.3004	OMIM:312830	SCARF SYNDROME
0.8572	1.3004	OMIM:313420	%313420 SPONDYLOMETAPHYSEAL DYSPLASIA, X-LINKED;;SPONDYLOMETAPHYSEAL DYSPLASIA, RICHMOND TYPE
0.8577	1.3004	OMIM:309620	%309620 MENTAL RETARDATION, SKELETAL DYSPLASIA, AND ABDUCENS PALSY; MRSD;;CHRISTIAN SYNDROME; CHRS
0.8577	1.3004	OMIM:300431	ATKIN-FLAITZ SYNDROME
0.8577	0.7365	OMIM:308240	#308240 LYMPHOPROLIFERATIVE SYNDROME, X-LINKED, 1; XLP1;;XLP;;LYMPHOPROLIFERATIVE DISEASE, X-LINKED; XLPD;;LYP;;DUNCAN DISEASE;;EPSTEIN-BARR VIRUS INFECTION, FAMILIAL FATAL;;EBV INFECTION, SEVERE, SUSCEPTIBILITY TO; EBVS;;INFECTIOUS MONONUCLEOSIS, SEVERE, SUSCEPTIBILITY TO;;IMMUNODEFICIENCY, X-LINKED PROGRESSIVE COMBINED VARIABLE;;IMMUNODEFICIENCY 5; IMD5;;PURTILO SYNDROME	SH2D1A (4068), XIAP (331)	4068, 331
0.8577	0.5966	OMIM:302803	CHARCOT-MARIE-TOOTH PERONEAL MUSCULAR ATROPHY, X-LINKED, WITH APLASIA
0.8643	1.3004	OMIM:309560	%309560 MENTAL RETARDATION WITH SPASTIC PARAPLEGIA AND PALMOPLANTAR HYPERKERATOSIS
0.8643	0.7365	OMIM:311150	OPTICOACOUSTIC NERVE ATROPHY WITH DEMENTIA	TIMM8A (1678)	1678
0.866	0.7365	OMIM:308800	#308800 KERATOSIS FOLLICULARIS SPINULOSA DECALVANS, X-LINKED; KFSDX;;KERATOSIS FOLLICULARIS SPINULOSA DECALVANS CUM OPHIASI	MBTPS2 (51360), SAT1 (6303)	51360, 6303
0.8804	1.889	OMIM:309400	MENKES DISEASE	ATP7A (538)	538
0.8804	1.3004	OMIM:309801	#309801 MICROPHTHALMIA, SYNDROMIC 7; MCOPS7;;MICROPHTHALMIA WITH LINEAR SKIN DEFECTS; MLS;;MICROPHTHALMIA, DERMAL APLASIA, AND SCLEROCORNEA;;MIDAS SYNDROME	COX7B (1349), NDUFB11 (54539), HCCS (3052)	1349, 54539, 3052
0.8804	1.0889	OMIM:300270	300270 ADRENOMYODYSTROPHY
0.8804	1.0889	OMIM:300000	#300000 OPITZ GBBB SYNDROME, X-LINKED;;OPITZ GBBB SYNDROME, TYPE I; GGGB1;;OPITZ SYNDROME; OS;;OPITZ SYNDROME, X-LINKED; OSX;;OPITZ-G SYNDROME, TYPE I; OGS1;;OPITZ BBBG SYNDROME, TYPE I; BBBG1;;HYPERTELORISM WITH ESOPHAGEAL ABNORMALITY AND HYPOSPADIAS;;HYPERTELORISM-HYPOSPADIAS SYNDROME;;TELECANTHUS-HYPOSPADIAS SYNDROME	MID1 (4281)	4281
0.8804	0.7365	OMIM:300376	#300376 MUSCULAR DYSTROPHY, BECKER TYPE; BMD;;BECKER MUSCULAR DYSTROPHY;;MUSCULAR DYSTROPHY, PSEUDOHYPERTROPHIC PROGRESSIVE, BECKER TYPE	DMD (1756)	1756
0.8875	0.7365	OMIM:300076	IMMUNONEUROLOGIC DISORDER, X-LINKED
0.8899	1.889	OMIM:301040	#301040 ALPHA-THALASSEMIA/MENTAL RETARDATION SYNDROME, X-LINKED; ATRX;;ALPHA-THALASSEMIA/MENTAL RETARDATION SYNDROME, NONDELETION TYPE;;ATR-X SYNDROME;;ATR, NONDELETION TYPE	ATRX (546)	546
0.8899	1.0889	OMIM:606519	606519 PHACE ASSOCIATION;;PHACES ASSOCIATION
0.8973	0.7365	OMIM:311000	OPHTHALMOPLEGIA, EXTERNAL, AND MYOPIA
0.9025	1.889	OMIM:309580	#309580 MENTAL RETARDATION-HYPOTONIC FACIES SYNDROME, X-LINKED, 1; MRXHF1;;SMITH-FINEMAN-MYERS SYNDROME 1; SFM1;;SFMS;;XLMR-HYPOTONIC FACIES SYNDROME;;CARPENTER-WAZIRI SYNDROME;;CHUDLEY-LOWRY SYNDROME;;JUBERG-MARSIDI SYNDROME; JMS;;HOLMES-GANG SYNDROME;;MENTAL RETARDATION, X-LINKED, WITH GROWTH RETARDATION, DEAFNESS, ANDMICROGENITALISM	ATRX (546)	546
0.9026	1.0889	OMIM:608809	608809 LEUKOENCEPHALOPATHY, ARTHRITIS, COLITIS, AND HYPOGAMMAGLOBULINEMA;LACH
0.9026	1.0889	OMIM:301950	BRANCHIAL ARCH SYNDROME, X-LINKED
0.9026	0.5966	OMIM:300068	ANDROGEN INSENSITIVITY SYNDROME; AIS	AR (367)	367
0.9058	1.0889	OMIM:252010	#252010 MITOCHONDRIAL COMPLEX I DEFICIENCY;;NADH:Q(1) OXIDOREDUCTASE DEFICIENCY;;NADH-COENZYME Q REDUCTASE DEFICIENCY;;MITOCHONDRIAL NADH DEHYDROGENASE COMPONENT OF COMPLEX I, DEFICIENCYOF	NUBPL (80224), NDUFB3 (4709), NDUFAF2 (91942), NDUFB9 (4715), NDUFS1 (4719), NDUFS2 (4720), NDUFS3 (4722), NDUFV1 (4723), NDUFS4 (4724), FOXRED1 (55572), NDUFS6 (4726), NDUFAF4 (29078), NDUFA1 (4694), NDUFS7 (374291), ND1 (4535), ND2 (4536), NDUFS8 (4728), NDUFV2 (4729), NDUFA11 (126328), ND3 (4537), NDUFAF3 (25915), NDUFAF5 (79133), NDUFAF1 (51103)	80224, 4709, 91942, 4715, 4719, 4720, 4722, 4723, 4724, 55572, 4726, 29078, 4694, 374291, 4535, 4536, 4728, 4729, 126328, 4537, 25915, 79133, 51103
0.9252	1.3251	OMIM:302900	302900 CHARCOT-MARIE-TOOTH PERONEAL MUSCULAR ATROPHY AND FRIEDREICH ATAXIA,COMBINED
0.9252	1.3004	OMIM:300860	#300860 MENTAL RETARDATION, X-LINKED, SYNDROMIC, NASCIMENTO TYPE; MRXSN;;MENTAL RETARDATION, X-LINKED, SYNDROMIC 30; MRXS30	UBE2A (7319)	7319
0.9252	0.7365	OMIM:300048	#300048 INTESTINAL PSEUDOOBSTRUCTION, NEURONAL, CHRONIC IDIOPATHIC, X-LINKED;;IPOX;;CONGENITAL IDIOPATHIC INTESTINAL PSEUDOOBSTRUCTION; CIIP;;CIIP, X-LINKED; CIIPX;;INTESTINAL PSEUDOOBSTRUCTION, NEURONAL, CHRONIC IDIOPATHIC, WITH CENTRALNERVOUS SYSTEM INVOLVEMENTCONGENITAL SHORT BOWEL SYNDROME, INCLUDED; CSBS, INCLUDED	CLMP (79827), FLNA (2316)	79827, 2316
0.9252	0.5966	OMIM:308830	KERATOSIS FOLLICULARIS, DWARFISM, AND CEREBRAL ATROPHY
0.9424	1.889	OMIM:305450	#305450 OPITZ-KAVEGGIA SYNDROME; OKS;;FG SYNDROME 1; FGS1;;FG SYNDROME; FGS;;MENTAL RETARDATION, LARGE HEAD, IMPERFORATE ANUS, CONGENITAL HYPOTONIA,AND PARTIAL AGENESIS OF CORPUS CALLOSUM;;KELLER SYNDROME	MED12 (9968)	9968
0.9424	1.3004	OMIM:300863	%300863 CHONDRODYSPLASIA WITH PLATYSPONDYLY, DISTINCTIVE BRACHYDACTYLY, HYDROCEPHALY,AND MICROPHTHALMIA	HDAC6 (10013)	10013
0.9495	1.889	OMIM:308300	#308300 INCONTINENTIA PIGMENTI; IP;;INCONTINENTIA PIGMENTI, FAMILIAL MALE-LETHAL TYPE;;BLOCH-SULZBERGER SYNDROME;;INCONTINENTIA PIGMENTI, TYPE II, FORMERLY; IP2, FORMERLY	IKBKG (8517)	8517
0.9495	1.0889	OMIM:118230	118230 CHARCOT-MARIE-TOOTH DISEASE, GUADALAJARA NEURONAL TYPE
0.9549	1.0889	OMIM:300215	#300215 LISSENCEPHALY, X-LINKED, 2; LISX2;;LISSENCEPHALY, X-LINKED, WITH AMBIGUOUS GENITALIA; XLAG;;XLISGHYDRANENCEPHALY AND ABNORMAL GENITALIA, INCLUDED	ARX (170302)	170302
0.9661	1.3004	OMIM:300869	#300869 CHROMOSOME XQ27.3-Q28 DUPLICATION SYNDROME	FMR1 (2332)	2332
0.9865	1.3004	OMIM:300360	%300360 MENTAL RETARDATION, X-LINKED, WITH SHORT STATURE;;MRSS
0.9865	1.3004	OMIM:305000	#305000 DYSKERATOSIS CONGENITA, X-LINKED; DKCX;;ZINSSER-COLE-ENGMAN SYNDROMEHOYERAAL-HREIDARSSON SYNDROME, INCLUDED; HHS, INCLUDED;;CEREBELLAR HYPOPLASIA WITH PANCYTOPENIA, INCLUDED;;GROWTH RETARDATION, PRENATAL, WITH PROGRESSIVE PANCYTOPENIA AND CEREBELLARHYPOPLASIA, INCLUDED	ACD (65057), PARN (5073), NOP10 (55505), NHP2 (55651), USB1 (79650), TERC (7012), TINF2 (26277), RTEL1 (51750), TERT (7015), DKC1 (1736), CTC1 (80169), WRAP53 (55135)	65057, 5073, 55505, 55651, 79650, 7012, 26277, 51750, 7015, 1736, 80169, 55135
0.9865	1.3004	OMIM:300590	#300590 CORNELIA DE LANGE SYNDROME 2; CDLS2;;CORNELIA DE LANGE SYNDROME, X-LINKED;;CDLS, X-LINKED	SMC1A (8243), SMC3 (9126), NIPBL (25836), HDAC8 (55869), RAD21 (5885)	8243, 9126, 25836, 55869, 5885
0.9865	1.3004	OMIM:300232	300232 SPONDYLOEPIMETAPHYSEAL DYSPLASIA, X-LINKED, WITH MENTAL DETERIORATION;;SEMD, X-LINKED, WITH MENTAL DETERIORATION
0.9865	1.3004	OMIM:300519	#300519 MENTAL RETARDATION, X-LINKED, SYNDROMIC, MARTIN-PROBST TYPE; MRXSMP;;MARTIN-PROBST DEAFNESS-MENTAL RETARDATION SYNDROME
0.9985	1.3004	OMIM:311300	#311300 OTOPALATODIGITAL SYNDROME, TYPE I; OPD1;;OPD I SYNDROME;;OPD SYNDROME 1OTOPALATODIGITAL SPECTRUM DISORDER, INCLUDED;;FRONTOOTOPALATODIGITAL OSTEODYSPLASIA, INCLUDED	FLNA (2316)	2316
0.9985	0.7365	OMIM:300718	#300718 MYOPATHY, REDUCING BODY, X-LINKED, CHILDHOOD-ONSET	FHL1 (2273)	2273
0.9985	0.5966	OMIM:300400	SEVERE COMBINED IMMUNODEFICIENCY, X-LINKED	IL2RG (3561)	3561
1	1.889	OMIM:309000	#309000 LOWE OCULOCEREBRORENAL SYNDROME; OCRL;;OCRL1;;LOWE SYNDROME;;PHOSPHATIDYLINOSITOL 4,5-BISPHOSPHATE 5-PHOSPHATASE DEFICIENCY	OCRL (4952)	4952
1	1.889	OMIM:303600	#303600 COFFIN-LOWRY SYNDROME; CLS	RPS6KA3 (6197)	6197
1	1.889	OMIM:311200	#311200 OROFACIODIGITAL SYNDROME I; OFD1;;ORAL-FACIAL-DIGITAL SYNDROME, TYPE I;;OFDS I;;PAPILLON-LEAGE AND PSAUME SYNDROME	OFD1 (8481)	8481
1	1.6775	OMIM:309350	MELNICK-NEEDLES SYNDROME	FLNA (2316)	2316
1	1.6775	OMIM:301500	#301500 FABRY DISEASE;;ANGIOKERATOMA CORPORIS DIFFUSUM;;ANDERSON-FABRY DISEASE;;HEREDITARY DYSTOPIC LIPIDOSIS;;ALPHA-GALACTOSIDASE A DEFICIENCY;;GLA DEFICIENCY;;CERAMIDE TRIHEXOSIDASE DEFICIENCYFABRY DISEASE, CARDIAC VARIANT, INCLUDED	GLA (2717)	2717
1	1.3251	OMIM:301830	#301830 SPINAL MUSCULAR ATROPHY, X-LINKED 2; SMAX2;;SPINAL MUSCULAR ATROPHY, X-LINKED LETHAL INFANTILE;;SPINAL MUSCULAR ATROPHY, INFANTILE X-LINKED; XLSMA;;ARTHROGRYPOSIS MULTIPLEX CONGENITA, DISTAL, X-LINKED;;AMC, DISTAL, X-LINKED;;ARTHROGRYPOSIS, X-LINKED, TYPE I; AMCX1	UBA1 (7317)	7317
1	1.3251	OMIM:310400	#310400 MYOPATHY, CENTRONUCLEAR, X-LINKED; CNMX;;MYOTUBULAR MYOPATHY, X-LINKED; MTMX; XLMTM;;MYOTUBULAR MYOPATHY 1; MTM1	MTM1 (4534), MAMLD1 (10046)	4534, 10046
1	1.3004	OMIM:305620	FRONTOMETAPHYSEAL DYSPLASIA	FLNA (2316)	2316
1	1.3004	OMIM:300209	#300209 SIMPSON-GOLABI-BEHMEL SYNDROME, TYPE 2;;SGBS2	OFD1 (8481)	8481
1	1.3004	OMIM:300882	#300882 CORNELIA DE LANGE SYNDROME 5; CDLS5	SMC1A (8243), SMC3 (9126), NIPBL (25836), HDAC8 (55869), RAD21 (5885)	8243, 9126, 25836, 55869, 5885
1	1.3004	OMIM:309500	#309500 RENPENNING SYNDROME 1; RENS1;;MENTAL RETARDATION, X-LINKED, RENPENNING TYPE;;SUTHERLAND-HAAN X-LINKED MENTAL RETARDATION SYNDROME; SHS;;GOLABI-ITO-HALL SYNDROME;;MENTAL RETARDATION, X-LINKED, WITH SPASTIC DIPLEGIA;;MENTAL RETARDATION, X-LINKED, SYNDROMIC 3; MRXS3;;MENTAL RETARDATION, X-LINKED, SYNDROMIC 8; MRXS8;;MENTAL RETARDATION, X-LINKED 55; MRX55	PQBP1 (10084)	10084
1	1.3004	OMIM:304050	%304050 AICARDI SYNDROME; AIC;;CORPUS CALLOSUM, AGENESIS OF, WITH CHORIORETINAL ABNORMALITY
1	1.3004	OMIM:309800	MICROPHTHALMIA, SYNDROMIC 1	BCOR (54880), NAA10 (8260)	54880, 8260
1	1.3004	OMIM:308050	#308050 CONGENITAL HEMIDYSPLASIA WITH ICHTHYOSIFORM ERYTHRODERMA AND LIMBDEFECTS;;CHILD SYNDROME;;ICHTHYOSIFORM ERYTHRODERMA, UNILATERAL, WITH IPSILATERAL MALFORMATIONS,ESPECIALLY ABSENCE DEFORMITY OF LIMBS	NSDHL (50814)	50814
1	1.3004	OMIM:300261	%300261 ARMFIELD X-LINKED MENTAL RETARDATION SYNDROME; MRXSA;;MENTAL RETARDATION, X-LINKED, SYNDROMIC, ARMFIELD TYPE
1	1.3004	OMIM:309900	#309900 MUCOPOLYSACCHARIDOSIS TYPE II;;MPS II; MPS2;;HUNTER SYNDROME;;IDURONATE 2-SULFATASE DEFICIENCY;;IDS DEFICIENCY;;SULFOIDURONATE SULFATASE DEFICIENCY;;SIDS DEFICIENCY	IDS (3423)	3423
1	1.3004	OMIM:305600	#305600 FOCAL DERMAL HYPOPLASIA; FDH;;FODH; DHOF;;GOLTZ SYNDROME;;GOLTZ-GORLIN SYNDROME	PORCN (64840)	64840
1	1.3004	OMIM:300166	#300166 MICROPHTHALMIA, SYNDROMIC 2; MCOPS2;;OCULOFACIOCARDIODENTAL SYNDROME;;OFCD SYNDROME;;MICROPHTHALMIA, CATARACTS, RADICULOMEGALY, AND SEPTAL HEART DEFECTS;;ANOP2, FORMERLY;;MAA2, FORMERLY	BCOR (54880), NAA10 (8260)	54880, 8260
1	1.3004	OMIM:302960	#302960 CHONDRODYSPLASIA PUNCTATA 2, X-LINKED DOMINANT; CDPX2;;CDPXD; CPXD;;CONRADI-HUNERMANN SYNDROME;;HAPPLE SYNDROME;;CONRADI-HUNERMANN-HAPPLE SYNDROME	EBP (10682)	10682
1	1.3004	OMIM:300258	%300258 ROIFMAN SYNDROME;;SPONDYLOEPIPHYSEAL DYSPLASIA, RETINAL DYSTROPHY, AND ANTIBODY DEFICIENCY	RNU4ATAC (100151683)	100151683
1	1.3004	OMIM:311450	311450 PALLISTER W SYNDROME;;W SYNDROME
1	1.3004	OMIM:301900	BORJESON-FORSSMAN-LEHMANN SYNDROME	PHF6 (84295)	84295
1	1.3004	OMIM:308205	#308205 IFAP SYNDROME WITH OR WITHOUT BRESHECK SYNDROME;;ICHTHYOSIS FOLLICULARIS, ATRICHIA, AND PHOTOPHOBIA WITH OR WITHOUTBRAIN ANOMALIES, RETARDATION, ECTODERMAL DYSPLASIA, SKELETAL MALFORMATIONS,HIRSCHSPRUNG DISEASE, EAR/EYE ANOMALIES, CLEFT PALATE/CRYPTORCHIDISM,AND KIDNEY DYSPLASIA/HYPOPLASIA	MBTPS2 (51360)	51360
1	1.3004	OMIM:309480	MENTAL RETARDATION ASSOCIATED WITH PSORIASIS
1	1.3004	OMIM:300004	#300004 CORPUS CALLOSUM, AGENESIS OF, WITH ABNORMAL GENITALIA;;ACC WITH ABNORMAL GENITALIA;;PROUD SYNDROME	ARX (170302)	170302
1	1.3004	OMIM:304120	#304120 OTOPALATODIGITAL SYNDROME, TYPE II; OPD2;;OPD II SYNDROME;;OPD SYNDROME 2;;CRANIOORODIGITAL SYNDROME;;FACIOPALATOOSSEOUS SYNDROME; FPO	FLNA (2316)	2316
1	1.3004	OMIM:300373	OSTEOPATHIA STRIATA WITH CRANIAL SCLEROSIS	AMER1 (139285)	139285
1	1.0889	OMIM:300887	#300887 APLASIA CUTIS CONGENITA, RETICULOLINEAR, WITH MICROCEPHALY, FACIALDYSMORPHISM, AND OTHER CONGENITAL ANOMALIES; APLCC	COX7B (1349), NDUFB11 (54539), HCCS (3052)	1349, 54539, 3052
1	1.0889	OMIM:258865	OROFACIODIGITAL SYNDROME IX
1	1.0889	OMIM:300881	%300881 BARATELA-SCOTT SYNDROME	XYLT1 (64131), CANT1 (124583)	64131, 124583
1	1.0889	OMIM:300755	#300755 AGAMMAGLOBULINEMIA, X-LINKED; XLA;;BRUTON-TYPE AGAMMAGLOBULINEMIA;;AGAMMAGLOBULINEMIA, X-LINKED, TYPE 1; AGMX1;;IMMUNODEFICIENCY 1; IMD1HYPOGAMMAGLOBULINEMIA, X-LINKED, INCLUDED	BTK (695)	695
1	1.0889	OMIM:300845	#300845 MOYAMOYA DISEASE 4 WITH SHORT STATURE, HYPERGONADOTROPIC HYPOGONADISM,AND FACIAL DYSMORPHISM; MYMY4;;CHROMOSOME XQ28 DELETION SYNDROME, 3.4-KB;;SYNDROMIC MOYAMOYA DISEASE	BRCC3 (79184)	79184
1	1.0889	OMIM:302950	CHONDRODYSPLASIA PUNCTATA 1, X-LINKED RECESSIVE	ARSE (415)	415
1	1.0889	OMIM:304110	#304110 CRANIOFRONTONASAL SYNDROME; CFNS;;CRANIOFRONTONASAL DYSPLASIA; CFND;;CRANIOFRONTONASAL DYSOSTOSIS	EFNB1 (1947)	1947
1	1.0889	OMIM:302380	%302380 CATEL-MANZKE SYNDROME;;HYPERPHALANGY-CLINODACTYLY OF INDEX FINGER WITH PIERRE ROBIN SYNDROME;;PIERRE ROBIN SYNDROME WITH HYPERPHALANGY AND CLINODACTYLY;;INDEX FINGER ANOMALY WITH PIERRE ROBIN SYNDROME;;PALATODIGITAL SYNDROME, CATEL-MANZKE TYPE;;MICROGNATHIA DIGITAL SYNDROME	IMPAD1 (54928), TGDS (23483)	54928, 23483
1	1.0889	OMIM:311900	#311900 TARP SYNDROME; TARPS;;TALIPES EQUINOVARUS, ATRIAL SEPTAL DEFECT, ROBIN SEQUENCE, AND PERSISTENCEOF LEFT SUPERIOR VENA CAVA;;PIERRE ROBIN SYNDROME WITH CONGENITAL HEART MALFORMATION AND CLUBFOOT	RBM10 (8241)	8241
1	1.0889	OMIM:300867	#300867 KABUKI SYNDROME 2; KABUK2	KMT2D (8085), KDM6A (7403)	8085, 7403
1	1.0889	OMIM:300712	%300712 CRANIOFACIOSKELETAL SYNDROME
1	1.0889	OMIM:300868	#300868 MULTIPLE CONGENITAL ANOMALIES-HYPOTONIA-SEIZURES SYNDROME 2; MCAHS2;;EPILEPTIC ENCEPHALOPATHY, EARLY INFANTILE, 20; EIEE20	PIGA (5277)	5277
1	0.7365	OMIM:118301	118301 CHARCOT-MARIE-TOOTH DISEASE WITH PTOSIS AND PARKINSONISM
1	0.7365	OMIM:304150	#304150 OCCIPITAL HORN SYNDROME; OHS;;CUTIS LAXA, X-LINKED, FORMERLY;;EHLERS-DANLOS SYNDROME, OCCIPITAL HORN TYPE, FORMERLY;;EDS IX, FORMERLY;;EDS9, FORMERLY	ATP7A (538)	538
1	0.7365	OMIM:300855	#300855 OGDEN SYNDROME; OGDNS;;N-TERMINAL ACETYLTRANSFERASE DEFICIENCY; NATD	NAA10 (8260)	8260
1	0.7365	OMIM:312870	#312870 SIMPSON-GOLABI-BEHMEL SYNDROME, TYPE 1; SGBS1;;SGBS;;BULLDOG SYNDROME;;DYSPLASIA GIGANTISM SYNDROME, X-LINKED; DGSX;;GOLABI-ROSEN SYNDROME;;SIMPSON DYSMORPHIA SYNDROME; SDYS	GPC3 (2719), GPC4 (2239)	2719, 2239
1	0.7365	OMIM:307700	HYPOPARATHYROIDISM, X-LINKED	GCM2 (9247)	9247
1	0.7365	OMIM:305100	#305100 ECTODERMAL DYSPLASIA 1, HYPOHIDROTIC, X-LINKED; XHED;;ECTODERMAL DYSPLASIA 1, HYPOHIDROTIC/HAIR/TOOTH TYPE, X-LINKED; ECTD1;;XLHED;;ECTODERMAL DYSPLASIA, ANHIDROTIC, X-LINKED; EDA;;EDA1;;ECTODERMAL DYSPLASIA, HYPOHIDROTIC, 1; HED1;;ECTODERMAL DYSPLASIA 1; ED1;;CHRIST-SIEMENS-TOURAINE SYNDROME;;CST SYNDROME	EDA2R (60401), EDA (1896)	60401, 1896
1	0.7365	OMIM:300696	#300696 MYOPATHY, X-LINKED, WITH POSTURAL MUSCLE ATROPHY; XMPMAEMERY-DREIFUSS MUSCULAR DYSTROPHY 6, X-LINKED, INCLUDED; EDMD6, INCLUDED	FHL1 (2273), EMD (2010)	2273, 2010
1	0.5966	OMIM:300514	#300514 FANCONI ANEMIA, COMPLEMENTATION GROUP B; FANCB;;FACB;;FANCONI PANCYTOPENIA, TYPE 2; FA2	FANCC (2176), FANCD2 (2177), FANCM (57697), RAD51C (5889), UBE2T (29089), FANCE (2178), BRCA2 (675), FANCB (2187), FANCF (2188), FANCG (2189), FANCI (55215), FANCL (55120), PALB2 (79728), SLX4 (84464), BRIP1 (83990), ERCC4 (2072), FANCA (2175)	2176, 2177, 57697, 5889, 29089, 2178, 675, 2187, 2188, 2189, 55215, 55120, 79728, 84464, 83990, 2072, 2175
1	0.5966	OMIM:307800	#307800 HYPOPHOSPHATEMIC RICKETS, X-LINKED DOMINANT; XLHR;;HYPOPHOSPHATEMIA, X-LINKED; XLH;;HYP;;VITAMIN D-RESISTANT RICKETS, X-LINKED;;HYPOPHOSPHATEMIC VITAMIN D-RESISTANT RICKETS; HPDR	PHEX (5251)	5251
1	0.5966	OMIM:300580	%300580 MYOPATHY, CONGENITAL, WITH FIBER-TYPE DISPROPORTION, X-LINKED; CFTDX	HACD1 (9200), TPM2 (7169), TPM3 (7170), SEPN1 (57190), MYL2 (4633), ACTA1 (58), ITGA7 (3679)	9200, 7169, 7170, 57190, 4633, 58, 3679
1	0.5966	OMIM:307200	#307200 ISOLATED GROWTH HORMONE DEFICIENCY, TYPE III; IGHD3;;IGHD III;;GROWTH HORMONE DEFICIENCY WITH HYPOGAMMAGLOBULINEMIA;;HYPOGAMMAGLOBULINEMIA AND ISOLATED GROWTH HORMONE DEFICIENCY, X-LINKED;;AGAMMAGLOBULINEMIA AND ISOLATED GROWTH HORMONE DEFICIENCY, X-LINKED;;FLEISHER SYNDROME	ELF4 (2000), BTK (695)	2000, 695
1	0.5966	OMIM:306990	HOLOPROSENCEPHALY WITH FETAL AKINESIA/HYPOKINESIA SEQUENCE
1	0.5966	OMIM:313850	THORACOABDOMINAL SYNDROME
1	0.5966	OMIM:312190	RADIAL APLASIA, X-LINKED
1	0.5966	OMIM:304950	304950 DYGGVE-MELCHIOR-CLAUSEN SYNDROME, X-LINKED	DYM (54808)	54808
1	0.5966	OMIM:301000	#301000 WISKOTT-ALDRICH SYNDROME; WAS;;WISKOTT-ALDRICH SYNDROME 1; WAS1;;ALDRICH SYNDROME;;ECZEMA-THROMBOCYTOPENIA-IMMUNODEFICIENCY SYNDROME;;IMMUNODEFICIENCY 2; IMD2	WIPF1 (7456), WAS (7454)	7456, 7454
1	0	OMIM:310900	OCCIPITAL HAIR, WHITE LOCK OF
1	0	OMIM:300273	GOITER, MULTINODULAR 2
1	0	OMIM:300367	#300367 THROMBOCYTOPENIA, X-LINKED, WITH OR WITHOUT DYSERYTHROPOIETIC ANEMIA;XLTDA	GATA1 (2623)	2623
1	0	OMIM:301800	ANUS, IMPERFORATE
1	0	OMIM:309100	MACULAR DYSTROPHY, X-LINKED
1	0	OMIM:314050	#314050 THROMBOCYTOPENIA WITH BETA-THALASSEMIA, X-LINKED; XLTT;;THROMBOCYTOPENIA, PLATELET DYSFUNCTION, HEMOLYSIS, AND IMBALANCEDGLOBIN SYNTHESIS	GATA1 (2623)	2623
1	0	OMIM:303800	COLORBLINDNESS, PARTIAL, DEUTAN SERIES	OPN1MW (2652)	2652
1	0	OMIM:300455	#300455 RETINITIS PIGMENTOSA, X-LINKED, AND SINORESPIRATORY INFECTIONS, WITHOR WITHOUT DEAFNESS	RPGR (6103)	6103
1	0	OMIM:300029	#300029 RETINITIS PIGMENTOSA 3; RP3;;RETINITIS PIGMENTOSA 15; RP15;;CONE-ROD DEGENERATION, X-LINKED;;CHOROIDORETINAL DEGENERATION WITH RETINAL REFLEX IN HETEROZYGOUS WOMEN	RLBP1 (6017), SPATA7 (55812), ARL6 (84100), CERKL (375298), PRPF31 (26121), TTC8 (123016), PROM1 (8842), LRAT (9227), IFT140 (9742), BEST1 (7439), NEK2 (4751), ARL2BP (23568), NR2E3 (10002), EYS (346007), MAK (4117), SAG (6295), ABCA4 (24), PDE6A (5145), PDE6G (5148), IMPDH1 (3614), OFD1 (8481), GUCA1B (2979), NRL (4901), PDE6B (5158), KLHL7 (55975), PRPF4 (9128), PRPF3 (9129), FAM161A (84140), I…	6017, 55812, 84100, 375298, 26121, 123016, 8842, 9227, 9742, 7439, 4751, 23568, 10002, 346007, 4117, 6295, 24, 5145, 5148, 3614, 8481, 2979, 4901, 5158, 55975, 9128, 9129, 84140, 26160, 55857, 92211, 79797, 5949, 138050, 25794, 768206, 583, 145226, 5961, 79947, 6094, 388939, 6100, 24148, 6101, 6102, 6103, 64218, 157657, 3420, 10461, 10594, 10210, 7399, 6121, 7401, 1258, 5995, 1259, 7275, 23020, 5…
1	0	OMIM:314900	XM SYSTEM
1	0	OMIM:300888	#300888 HYPOTHYROIDISM, CENTRAL, AND TESTICULAR ENLARGEMENT; CHTE	IGSF1 (3547)	3547
1	0	OMIM:300331	THROMBOCYTOSIS, FAMILIAL X-LINKED	MPL (4352), JAK2 (3717), THPO (7066)	4352, 3717, 7066
1	0	OMIM:300424	#300424 RETINITIS PIGMENTOSA 23; RP23	RLBP1 (6017), SPATA7 (55812), ARL6 (84100), CERKL (375298), PRPF31 (26121), TTC8 (123016), PROM1 (8842), LRAT (9227), IFT140 (9742), BEST1 (7439), NEK2 (4751), ARL2BP (23568), NR2E3 (10002), EYS (346007), MAK (4117), SAG (6295), ABCA4 (24), PDE6A (5145), PDE6G (5148), IMPDH1 (3614), OFD1 (8481), GUCA1B (2979), NRL (4901), PDE6B (5158), KLHL7 (55975), PRPF4 (9128), PRPF3 (9129), FAM161A (84140), I…	6017, 55812, 84100, 375298, 26121, 123016, 8842, 9227, 9742, 7439, 4751, 23568, 10002, 346007, 4117, 6295, 24, 5145, 5148, 3614, 8481, 2979, 4901, 5158, 55975, 9128, 9129, 84140, 26160, 55857, 92211, 79797, 5949, 138050, 25794, 768206, 583, 145226, 5961, 79947, 6094, 388939, 6100, 24148, 6101, 6102, 6103, 64218, 157657, 3420, 10461, 10594, 10210, 7399, 6121, 7401, 1258, 5995, 1259, 7275, 23020, 5…
1	0	OMIM:312200	RADIAL LOOP, PLAIN, ON RIGHT INDEX FINGER
1	0	OMIM:314570	314570 WIDOW'S PEAK SYNDROME;;WIDOW'S PEAK, PTOSIS, AND SKELETAL ANOMALIES
1	0	OMIM:300488	MENOPAUSE, NATURAL, AGE AT, QUANTITATIVE TRAIT LOCUS 1
1	0	OMIM:303400	CLEFT PALATE, X-LINKED	TBX22 (50945)	50945
1	0	OMIM:309930	MUSCULAR DYSTROPHY, CARDIAC TYPE
1	0	OMIM:300853	#300853 IMMUNODEFICIENCY, X-LINKED, WITH MAGNESIUM DEFECT, EPSTEIN-BARR VIRUSINFECTION, AND NEOPLASIA; XMEN	MAGT1 (84061)	84061
1	0	OMIM:300245	%300245 PTOSIS, HEREDITARY CONGENITAL 2;;PTOS2;;PTOSIS, X-LINKED; PTOSX
1	0	OMIM:302200	CATARACT, CONGENITAL TOTAL, WITH POSTERIOR SUTURAL OPACITIES IN HETEROZYGOTES	CRYBA2 (1412), NHS (4810)	1412, 4810
1	0	OMIM:304730	DERMOIDS OF CORNEA
1	0	OMIM:300584	#300584 IMMUNODEFICIENCY WITHOUT ANHIDROTIC ECTODERMAL DYSPLASIA;;IMMUNODEFICIENCY, ISOLATED;;IMMUNODEFICIENCY, PURE	IKBKG (8517)	8517
1	0	OMIM:300147	%300147 PROSTATE CANCER, HEREDITARY, X-LINKED 1; HPCX1;;PROSTATE CANCER SUSCEPTIBILITY, X-LINKED; PCSX	BRCA1 (672), CHEK2 (11200), ELAC2 (60528), EPHB2 (2048), HNF1B (6928), HOXB13 (10481), MSR1 (4481), BRCA2 (675), RNASEL (6041), NBN (4683), SRD5A2 (6716), MSMB (4477)	672, 11200, 60528, 2048, 6928, 10481, 4481, 675, 6041, 4683, 6716, 4477
1	0	OMIM:300910	#300910 BONE MINERAL DENSITY QUANTITATIVE TRAIT LOCUS 18; BMND18;;OSTEOPOROSIS AND OSTEOPOROTIC FRACTURES, SUSCEPTIBILITY TO	PLS3 (5358)	5358
1	0	OMIM:300633	#300633 HYPOSPADIAS 1, X-LINKED; HYSP1	MAMLD1 (10046), AR (367)	10046, 367
1	0	OMIM:305350	305350 EPIDERMODYSPLASIA VERRUCIFORMIS, X-LINKED; EDVX; EDV2	TMC8 (147138), TMC6 (11322)	147138, 11322
1	0	OMIM:300814	#300814 NYSTAGMUS 6, CONGENITAL, X-LINKED; NYS6	GPR143 (4935)	4935
1	0	OMIM:300589	%300589 NYSTAGMUS 5, CONGENITAL, X-LINKED; NYS5
1	0	OMIM:300211	%300211 EPISODIC MUSCLE WEAKNESS, X-LINKED; EMWX
1	0	OMIM:303100	#303100 CHOROIDEREMIA; CHM;;TAPETOCHOROIDAL DYSTROPHY, PROGRESSIVE; TCDCHOROIDAL SCLEROSIS, INCLUDED	CHM (1121), RPE65 (6121)	1121, 6121
1	0	OMIM:300323	GOUT, HPRT-RELATED	HPRT1 (3251)	3251
1	0	OMIM:300600	ALAND ISLAND EYE DISEASE	CACNA1F (778)	778
1	0	OMIM:311895	311895 PIERRE ROBIN SEQUENCE WITH FACIAL AND DIGITAL ANOMALIES
1	0	OMIM:310500	#310500 NIGHT BLINDNESS, CONGENITAL STATIONARY, TYPE 1A; CSNB1A;;CSNB, COMPLETE, X-LINKED;;NIGHT BLINDNESS, CONGENITAL STATIONARY, WITH MYOPIA;;HEMERALOPIA-MYOPIA;;MYOPIA-NIGHT BLINDNESS; NBM1NYCTALOPIA, INCLUDED	SLC24A1 (9187), GRM6 (2916), PDE6B (5158), CACNA1F (778), LRIT3 (345193), CABP4 (57010), CACNA2D4 (93589), TRPM1 (4308), GPR179 (440435), SAG (6295), NYX (60506), RHO (6010), GNAT1 (2779), GRK1 (6011)	9187, 2916, 5158, 778, 345193, 57010, 93589, 4308, 440435, 6295, 60506, 6010, 2779, 6011
1	0	OMIM:300033	MYELOID/LYMPHOID OR MIXED LINEAGE LEUKEMIA, TRANSLOCATED TO, 7	FOXO4 (4303)	4303
1	0	OMIM:306900	HEMOPHILIA B	F9 (2158)	2158
1	0	OMIM:300554	HYPOPHOSPHATEMIC RICKETS, X-LINKED RECESSIVE	CLCN5 (1184)	1184
1	0	OMIM:312150	%312150 MULTIPLE PTERYGIUM SYNDROME, X-LINKED;;PTERYGIUM SYNDROME, MULTIPLE, X-LINKED
1	0	OMIM:303900	COLORBLINDNESS, PARTIAL, PROTAN SERIES	OPN1LW (5956)	5956
1	0	OMIM:308905	LEBER OPTIC ATROPHY, SUSCEPTIBILITY TO	COX1 (4512), COX3 (4514), CYTB (4519), ND1 (4535), ND2 (4536), ND4 (4538), ND4L (4539), ATP6 (4508), ND5 (4540), ND6 (4541)	4512, 4514, 4519, 4535, 4536, 4538, 4539, 4508, 4540, 4541
1	0	OMIM:312060	PROPERDIN DEFICIENCY, X-LINKED	CFP (5199)	5199
1	0	OMIM:300066	DEAFNESS, X-LINKED 4	COL4A6 (1288), SMPX (23676), PRPS1 (5631)	1288, 23676, 5631
1	0	OMIM:312420	RENIN-BINDING PROTEIN	RENBP (5973)	5973
1	0	OMIM:300758	#300758 HYPOSPADIAS 2, X-LINKED; HYSP2	MAMLD1 (10046), AR (367)	10046, 367
1	0	OMIM:311040	ELK1, MEMBER OF ETS ONCOGENE FAMILY	ELK1 (2002)	2002
1	0	OMIM:302030	302030 CALVARIAL HYPEROSTOSIS
1	0	OMIM:300085	CONE-ROD DYSTROPHY, X-LINKED, 2	GUCA1A (2978), CNGB3 (54714), PDE6C (5146), GNAT2 (2780)	2978, 54714, 5146, 2780
1	0	OMIM:300280	300280 URUGUAY FACIOCARDIOMUSCULOSKELETAL SYNDROME;;FCMS;;FACIOCARDIOMUSCULOSKELETAL SYNDROME, URUGUAY TYPE
1	0	OMIM:308280	IMPACTED TEETH, MULTIPLE
1	0	OMIM:305690	GENITOURINARY TRACT ANOMALIES
1	0	OMIM:306400	GRANULOMATOUS DISEASE, CHRONIC, X-LINKED	CYBB (1536), NCF2 (4688), NCF4 (4689), NCF1 (653361), CYBA (1535)	1536, 4688, 4689, 653361, 1535
1	0	OMIM:614565	#614565 NIGHT BLINDNESS, CONGENITAL STATIONARY, TYPE 1E; CSNB1E;;CSNB, COMPLETE, AUTOSOMAL RECESSIVE	SLC24A1 (9187), GRM6 (2916), PDE6B (5158), CACNA1F (778), LRIT3 (345193), CABP4 (57010), CACNA2D4 (93589), TRPM1 (4308), GPR179 (440435), SAG (6295), RHO (6010), NYX (60506), GNAT1 (2779), GRK1 (6011)	9187, 2916, 5158, 778, 345193, 57010, 93589, 4308, 440435, 6295, 6010, 60506, 2779, 6011
1	0	OMIM:300914	#300914 DEAFNESS, X-LINKED 6; DFNX6	COL4A6 (1288), SMPX (23676), PRPS1 (5631)	1288, 23676, 5631
1	0	OMIM:206000	ANEMIA, FAMILIAL PYRIDOXINE-RESPONSIVE
1	0	OMIM:308600	JAUNDICE, FAMILIAL OBSTRUCTIVE, OF INFANCY
1	0	OMIM:300155	%300155 RETINITIS PIGMENTOSA 24; RP24	RLBP1 (6017), SPATA7 (55812), ARL6 (84100), CERKL (375298), PRPF31 (26121), TTC8 (123016), PROM1 (8842), LRAT (9227), IFT140 (9742), BEST1 (7439), NEK2 (4751), ARL2BP (23568), NR2E3 (10002), EYS (346007), MAK (4117), SAG (6295), ABCA4 (24), PDE6A (5145), PDE6G (5148), IMPDH1 (3614), OFD1 (8481), GUCA1B (2979), NRL (4901), PDE6B (5158), KLHL7 (55975), PRPF4 (9128), PRPF3 (9129), FAM161A (84140), I…	6017, 55812, 84100, 375298, 26121, 123016, 8842, 9227, 9742, 7439, 4751, 23568, 10002, 346007, 4117, 6295, 24, 5145, 5148, 3614, 8481, 2979, 4901, 5158, 55975, 9128, 9129, 84140, 26160, 55857, 92211, 79797, 5949, 138050, 25794, 768206, 583, 145226, 5961, 79947, 6094, 388939, 6100, 24148, 6101, 6102, 6103, 64218, 157657, 3420, 10461, 10594, 10210, 7399, 6121, 7401, 1258, 5995, 1259, 7275, 23020, 5…
1	0	OMIM:300719	%300719 DEAFNESS, CATARACT, RETINITIS PIGMENTOSA, AND SPERM ABNORMALITIES
1	0	OMIM:305550	FINGERPRINT BODY MYOPATHY
1	0	OMIM:314400	CARDIAC VALVULAR DYSPLASIA, X-LINKED	FLNA (2316)	2316
1	0	OMIM:300635	#300635 LYMPHOPROLIFERATIVE SYNDROME, X-LINKED, 2; XLP2;;XIAP DEFICIENCY	SH2D1A (4068), XIAP (331)	4068, 331
1	0	OMIM:307300	HYPOGONADISM, MALE
1	0	OMIM:302045	CARDIOMYOPATHY, DILATED, 3B	TPM1 (7168), CRYAB (1410), ACTC1 (70), RAF1 (5894), GATAD1 (57798), LAMA4 (3910), TMPO (7112), DES (1674), ABCC9 (10060), MYH6 (4624), MYH7 (4625), LDB3 (11155), ACTN2 (88), TXNRD2 (10587), DMD (1756), TNNC1 (7134), PSEN1 (5663), PSEN2 (5664), TNNI3 (7137), FHL2 (2274), TNNT2 (7139), DSG2 (1829), PLN (5350), PRDM16 (63976), TTN (7273), NEXN (91624), FKTN (2218), SGCD (6444), TCAP (8557), CSRP3 (8…	7168, 1410, 70, 5894, 57798, 3910, 7112, 1674, 10060, 4624, 4625, 11155, 88, 10587, 1756, 7134, 5663, 5664, 7137, 2274, 7139, 1829, 5350, 63976, 7273, 91624, 2218, 6444, 8557, 8048, 282996, 6389, 6901, 7414, 84665, 6331, 9531, 22845, 4607
1	0	OMIM:312300	#312300 ANDROGEN INSENSITIVITY, PARTIAL; PAIS;;REIFENSTEIN SYNDROME;;ANDROGEN INSENSITIVITY, PARTIAL, WITH OR WITHOUT BREAST CANCER	AR (367)	367
1	0	OMIM:304790	#304790 IMMUNODYSREGULATION, POLYENDOCRINOPATHY, AND ENTEROPATHY, X-LINKED;IPEX;;X-LINKED AUTOIMMUNITY-ALLERGIC DYSREGULATION SYNDROME; XLAAD;;IDDM-SECRETORY DIARRHEA SYNDROME; DMSD;;AUTOIMMUNITY-IMMUNODEFICIENCY SYNDROME, X-LINKED;;DIARRHEA, POLYENDOCRINOPATHY, FATAL INFECTION SYNDROME, X-LINKED;;ENTEROPATHY, AUTOIMMUNE, WITH HEMOLYTIC ANEMIA AND POLYENDOCRINOPATHY;;POLYENDOCRINOPATHY, IMMUNE DY…	FOXP3 (50943)	50943
1	0	OMIM:300009	DENT DISEASE 1	CLCN5 (1184)	1184
1	0	OMIM:302905	CHARGE-LIKE SYNDROME, X-LINKED	TBX22 (50945)	50945
1	0	OMIM:310468	NEPHROLITHIASIS, X-LINKED RECESSIVE, WITH RENAL FAILURE	CLCN5 (1184)	1184
1	0	OMIM:314000	THROMBOCYTOPENIA WITH ELEVATED SERUM IGA AND RENAL DISEASE
1	0	OMIM:300652	ANGIOMA SERPIGINOSUM, X-LINKED
1	0	OMIM:312863	#312863 COMBINED IMMUNODEFICIENCY, X-LINKED; CIDX;;XCID;;IMMUNODEFICIENCY 6; IMD6	IL2RG (3561)	3561
1	0	OMIM:100050	100050 AARSKOG SYNDROME, AUTOSOMAL DOMINANT	FGD1 (2245)	2245
1	0	OMIM:307150	#307150 HYPERTRICHOSIS, CONGENITAL GENERALIZED; HTC2;;CHROMOSOME XQ27.1 INTERCHROMOSOMAL INSERTION SYNDROME;;CGH;;HCG	SOX3 (6658)	6658
1	0	OMIM:301940	BRACHYDACTYLY, MONONEN TYPE
1	0	OMIM:181350	#181350 EMERY-DREIFUSS MUSCULAR DYSTROPHY 2, AUTOSOMAL DOMINANT; EDMD2;;EMD2;;EMERY-DREIFUSS MUSCULAR DYSTROPHY, AUTOSOMAL DOMINANT;;SCAPULOILIOPERONEAL ATROPHY WITH CARDIOPATHY;;MUSCULAR DYSTROPHY WITH EARLY CONTRACTURES AND CARDIOMYOPATHY, AUTOSOMALDOMINANT;;HAUPTMANN-THANNHAUSER MUSCULAR DYSTROPHYEMERY-DREIFUSS MUSCULAR DYSTROPHY, ATYPICAL, AUTOSOMAL RECESSIVE,INCLUDED;;EMERY-DREIFUSS MUSCULAR…	LMNA (4000), SYNE1 (23345), TMEM43 (79188), SYNE2 (23224)	4000, 23345, 79188, 23224
1	0	OMIM:300071	#300071 NIGHT BLINDNESS, CONGENITAL STATIONARY, TYPE 2A; CSNB2A;;CSNB, INCOMPLETE, X-LINKED;;NIGHT BLINDNESS, CONGENITAL STATIONARY, TYPE 2; CSNB2	SLC24A1 (9187), GRM6 (2916), PDE6B (5158), CACNA1F (778), LRIT3 (345193), CABP4 (57010), CACNA2D4 (93589), TRPM1 (4308), GPR179 (440435), SAG (6295), RHO (6010), NYX (60506), GNAT1 (2779), GRK1 (6011)	9187, 2916, 5158, 778, 345193, 57010, 93589, 4308, 440435, 6295, 6010, 60506, 2779, 6011
1	0	OMIM:300042	ALOPECIA, CONGENITAL
1	0	OMIM:312700	#312700 RETINOSCHISIS 1, X-LINKED, JUVENILE; RS1;;XLRS1;;RS	RS1 (6247)	6247
1	0	OMIM:300834	#300834 MACULAR DEGENERATION, X-LINKED ATROPHIC	AIPL1 (23746), PITPNM3 (83394), OPN1LW (5956), UNC119 (9094), RPGRIP1 (57096), PRPH2 (5961), CACNA1F (778), PROM1 (8842), DRAM2 (128338), CACNA2D4 (93589), RAB28 (9364), RPGR (6103), RIMS1 (22999), ABCA4 (24), SEMA4A (64218), C8ORF37 (157657), OPN1MW (2652), GUCA1A (2978), RAX2 (84839), CNGA3 (1261), ADAM9 (8754), CDHR1 (92211), TTLL5 (23093), GUCY2D (3000), POC1B (282809), CRX (1406)	23746, 83394, 5956, 9094, 57096, 5961, 778, 8842, 128338, 93589, 9364, 6103, 22999, 24, 64218, 157657, 2652, 2978, 84839, 1261, 8754, 92211, 23093, 3000, 282809, 1406
1	0	OMIM:310700	NYSTAGMUS 1, CONGENITAL, X-LINKED	FRMD7 (90167)	90167
1	0	OMIM:300779	%300779 CORNEAL DYSTROPHY, ENDOTHELIAL, X-LINKED; XECD;;ENDOTHELIAL CORNEAL DYSTROPHY, X-LINKED
1	0	OMIM:300807	#300807 THROMBOPHILIA, X-LINKED, DUE TO FACTOR IX DEFECT; THPH8DEEP VENOUS THROMBOSIS, PROTECTION AGAINST, INCLUDED	F9 (2158)	2158
1	0	OMIM:313900	THROMBOCYTOPENIA 1	WAS (7454)	7454
1	0	OMIM:300310	AGAMMAGLOBULINEMIA, X-LINKED, TYPE 2	BTK (695)	695
1	0	OMIM:300476	#300476 CONE-ROD DYSTROPHY, X-LINKED, 3; CORDX3	AIPL1 (23746), PITPNM3 (83394), OPN1LW (5956), UNC119 (9094), RPGRIP1 (57096), PRPH2 (5961), CACNA1F (778), PROM1 (8842), DRAM2 (128338), CACNA2D4 (93589), RAB28 (9364), RIMS1 (22999), RPGR (6103), ABCA4 (24), SEMA4A (64218), C8ORF37 (157657), OPN1MW (2652), GUCA1A (2978), RAX2 (84839), CNGA3 (1261), ADAM9 (8754), CDHR1 (92211), TTLL5 (23093), GUCY2D (3000), POC1B (282809), CRX (1406)	23746, 83394, 5956, 9094, 57096, 5961, 778, 8842, 128338, 93589, 9364, 22999, 6103, 24, 64218, 157657, 2652, 2978, 84839, 1261, 8754, 92211, 23093, 3000, 282809, 1406
1	0	OMIM:308220	IMMUNODEFICIENCY, X-LINKED, WITH DEFICIENCY OF 115,000 DALTON SURFACEGLYCOPROTEIN
1	0	OMIM:312550	RETINAL DYSPLASIA, PRIMARY
1	0	OMIM:308500	IRIS HYPOPLASIA WITH GLAUCOMA
1	0	OMIM:301200	#301200 AMELOGENESIS IMPERFECTA, TYPE IE; AI1E;;AMELOGENESIS IMPERFECTA, HYPOPLASTIC/HYPOMATURATION, X-LINKED 1;;AMELOGENESIS IMPERFECTA, HYPOMATURATION TYPE, WITH SNOW-CAPPED TEETH;;AMELOGENESIS IMPERFECTA, X-LINKED 1; AIH1;;ENAMEL HYPOPLASIA, X-LINKED	SLC24A4 (123041), MMP20 (9313), C4ORF26 (152816), KLK4 (9622), AMELX (265), WDR72 (256764)	123041, 9313, 152816, 9622, 265, 256764
1	0	OMIM:310980	OMPHALOCELE
1	0	OMIM:306930	HEMOPOIETIC PROLIFERATION
1	0	OMIM:312210	RADIATION SENSITIVITY OF NATURAL KILLER ACTIVITY
1	0	OMIM:313500	TOOTH AGENESIS, SELECTIVE, X-LINKED, 1	IRF6 (3664), EDARADD (128178), FGFR1 (2260), LTBP3 (4054), WNT10A (80326), MSX1 (4487), EDA (1896), LRP6 (4040), AXIN2 (8313), PAX9 (5083), TGFA (7039)	3664, 128178, 2260, 4054, 80326, 4487, 1896, 4040, 8313, 5083, 7039
1	0	OMIM:300770	#300770 SURFACTANT METABOLISM DYSFUNCTION, PULMONARY, 4; SMDP4;;PULMONARY ALVEOLAR PROTEINOSIS, CONGENITAL, 4;;PAP DUE TO CSF2RA DEFICIENCY;;CSF2RA DEFICIENCY	CSF2RA (1438), CSF2RB (1439)	1438, 1439
1	0	OMIM:305200	EHLERS-DANLOS SYNDROME, TYPE V
1	0	OMIM:113700	%113700 BREASTS AND/OR NIPPLES, APLASIA OR HYPOPLASIA OF, 1; BNAH1;;AMASTIA;;ATHELIA;;AMAZIA	PTPRF (5792)	5792
1	0	OMIM:301201	AMELOGENESIS IMPERFECTA, HYPOPLASTIC/HYPOMATURATION, X-LINKED 2	AMBN (258), ENAM (10117), LAMB3 (3914), ITGB6 (3694)	258, 10117, 3914, 3694
1	0	OMIM:309300	#309300 MEGALOCORNEA; MGC1;;MGCN	CHRDL1 (91851)	91851
1	0	OMIM:310460	%310460 MYOPIA 1, X-LINKED; MYP1
1	0	OMIM:300778	%300778 CORNEAL DYSTROPHY, LISCH EPITHELIAL; LECD;;LISCH EPITHELIAL CORNEAL DYSTROPHY;;BAND-SHAPED AND WHORLED MICROCYSTIC CORNEAL EPITHELIAL DYSTROPHY
1	0	OMIM:300833	#300833 46,XX SEX REVERSAL 3; SRXX3;;CHROMOSOME XQ26 DUPLICATION SYNDROME;;46,XX SEX REVERSAL, SOX3-RELATEDCHROMOSOME XQ26 DELETION SYNDROME, INCLUDED	SRY (6736), SOX3 (6658), SOX9 (6662)	6736, 6658, 6662
1	0	OMIM:310000	MUSCULAR DYSTROPHY, MABRY TYPE
1	0	OMIM:308990	PROTEINURIA, LOW MOLECULAR WEIGHT, WITH HYPERCALCIURIA AND NEPHROCALCINOSIS	CLCN5 (1184)	1184
1	0	OMIM:304400	DEAFNESS, X-LINKED 2	POU3F4 (5456)	5456
1	0	OMIM:306800	HEMOPHILIA A WITH VASCULAR ABNORMALITY
1	0	OMIM:309630	#309630 METACARPAL 4-5 FUSION; MF4	FGF16 (8823)	8823
1	0	OMIM:314240	TOOTH SIZE
1	0	OMIM:300752	#300752 PROTOPORPHYRIA, ERYTHROPOIETIC, X-LINKED; XLEPP;;PROTOPORPHYRIA, ERYTHROPOIETIC, X-LINKED DOMINANT; XLDPP;;ERYTHROHEPATIC PROTOPORPHYRIA, X-LINKED;	ALAS2 (212), FECH (2235)	212, 2235
1	0	OMIM:301845	%301845 BAZEX SYNDROME; BZX;;BAZEX-DUPRE-CHRISTOL SYNDROME; BDCS;;FOLLICULAR ATROPHODERMA AND BASAL CELL CARCINOMAS
1	0	OMIM:309860	MONOAMINE OXIDASE B	MAOB (4129)	4129
1	0	OMIM:300751	#300751 ANEMIA, SIDEROBLASTIC, X-LINKED; XLSA;;ANEMIA, HYPOCHROMIC; ANH1;;ANEMIA, HEREDITARY SIDEROBLASTIC;;HEREDITARY IRON-LOADING ANEMIA	ALAS2 (212)	212
1	0	OMIM:310095	MUSCULAR DYSTROPHY, PROGRESSIVE PECTORODORSAL
1	0	OMIM:306955	HETEROTAXY, VISCERAL, 1, X-LINKED	ZIC3 (7547)	7547
1	0	OMIM:300645	#300645 ATYPICAL MYCOBACTERIOSIS, FAMILIAL, X-LINKED 2; AMCBX2;;ATYPICAL MYCOBACTERIAL INFECTION, DISSEMINATED, X-LINKED 2;;ATYPICAL MYCOBACTERIAL INFECTION, FAMILIAL DISSEMINATED, X-LINKED2;;MYCOBACTERIAL DISEASE, SUSCEPTIBILITY TO, X-LINKED 2;;MYCOBACTERIAL DISEASE, MENDELIAN SUSCEPTIBILITY TO, X-LINKED RECESSIVE2; XRMSMD2	CYBB (1536)	1536
1	0	OMIM:249300	249300 MEGALOCORNEA
1	0	OMIM:313490	TAURODONTISM, MICRODONTIA, AND DENS INVAGINATUS
1	0	OMIM:300030	DEAFNESS, X-LINKED 3	COL4A6 (1288), SMPX (23676), PRPS1 (5631)	1288, 23676, 5631
1	0	OMIM:300559	MUSCLE GLYCOGENOSIS, X-LINKED	PHKA1 (5255), PHKG1 (5260)	5255, 5260
1	0	OMIM:309050	LUTHERAN SUPPRESSOR, X-LINKED
1	0	OMIM:301050	#301050 ALPORT SYNDROME, X-LINKED; ATS;;NEPHROPATHY AND DEAFNESS, X-LINKED	COL4A5 (1287)	1287
1	0	OMIM:313350	SPLIT-HAND/FOOT MALFORMATION 2	BTRC (8945), TP63 (8626), FBXW4 (6468), DLX5 (1749), WNT10B (7480), SHFM1 (7979)	8945, 8626, 6468, 1749, 7480, 7979
1	0	OMIM:305435	FETAL HEMOGLOBIN QUANTITATIVE TRAIT LOCUS 3	HBB (3043), KLF1 (10661), BCL11A (53335), HBG1 (3047), HBG2 (3048)	3043, 10661, 53335, 3047, 3048
1	0	OMIM:308230	#308230 IMMUNODEFICIENCY WITH HYPER-IGM, TYPE 1; HIGM1;;HYPER-IGM IMMUNODEFICIENCY, X-LINKED; XHIM;;HYPER-IGM SYNDROME 1;;HYPER-IGM SYNDROME; HIGM; IHIS	CD40LG (959)	959
1	0	OMIM:300018	DOSAGE-SENSITIVE SEX REVERSAL	DMRT1 (1761), WT1 (7490), GATA4 (2626), SOX9 (6662), SRY (6736), NR5A1 (2516), MAP3K1 (4214), ZFPM2 (23414), CBX2 (84733), WWOX (51741), VAMP7 (6845), NR0B1 (190), DHH (50846)	1761, 7490, 2626, 6662, 6736, 2516, 4214, 23414, 84733, 51741, 6845, 190, 50846
1	0	OMIM:312600	#312600 RETINITIS PIGMENTOSA 2; RP2	RLBP1 (6017), SPATA7 (55812), ARL6 (84100), CERKL (375298), PRPF31 (26121), TTC8 (123016), PROM1 (8842), LRAT (9227), IFT140 (9742), BEST1 (7439), NEK2 (4751), ARL2BP (23568), NR2E3 (10002), EYS (346007), MAK (4117), SAG (6295), ABCA4 (24), PDE6A (5145), PDE6G (5148), IMPDH1 (3614), OFD1 (8481), GUCA1B (2979), NRL (4901), PDE6B (5158), KLHL7 (55975), PRPF4 (9128), PRPF3 (9129), FAM161A (84140), I…	6017, 55812, 84100, 375298, 26121, 123016, 8842, 9227, 9742, 7439, 4751, 23568, 10002, 346007, 4117, 6295, 24, 5145, 5148, 3614, 8481, 2979, 4901, 5158, 55975, 9128, 9129, 84140, 26160, 55857, 92211, 79797, 5949, 138050, 25794, 768206, 583, 145226, 5961, 79947, 6094, 388939, 6100, 24148, 6101, 6102, 6103, 64218, 157657, 3420, 10461, 10594, 10210, 7399, 6121, 7401, 1258, 5995, 1259, 7275, 23020, 5…
1	0	OMIM:310350	MYELOLYMPHATIC INSUFFICIENCY
1	0	OMIM:314380	UNIQUE GREEN PHENOMENON
1	0	OMIM:311790	6-@PHOSPHOFRUCTO-2-KINASE/FRUCTOSE-2,6-BISPHOSPHATASE 1	PFKFB1 (5207)	5207
1	0	OMIM:310440	%310440 MYOPATHY, X-LINKED, WITH EXCESSIVE AUTOPHAGY; MEAX;;XMEA	VMA21 (203547)	203547
1	0	OMIM:312100	PSEUDOHERMAPHRODITISM, INCOMPLETE MALE, TYPE I
1	0	OMIM:300200	ADRENAL HYPOPLASIA, CONGENITAL	NR0B1 (190)	190
1	0	OMIM:307830	HYPOURICEMIA, FAMILIAL RENAL, DUE TO TUBULAR HYPERSECRETION	SLC22A12 (116085), SLC2A9 (56606)	116085, 56606
1	0	OMIM:302400	CENTRAL INCISORS, ABSENCE OF
1	0	OMIM:304500	DEAFNESS, X-LINKED 1	COL4A6 (1288), SMPX (23676), PRPS1 (5631)	1288, 23676, 5631
1	0	OMIM:314550	VESICOURETERAL REFLUX, X-LINKED
1	0	OMIM:300299	#300299 NEUTROPENIA, SEVERE CONGENITAL, X-LINKED; SCNX;;XLN	WAS (7454)	7454
1	0	OMIM:313400	#313400 SPONDYLOEPIPHYSEAL DYSPLASIA TARDA, X-LINKED; SEDT;;SED TARDA, X-LINKED;;SPONDYLOEPIPHYSEAL DYSPLASIA, LATE	TRAPPC2 (6399)	6399
1	0	OMIM:311030	MCF.2 CELL LINE-DERIVED TRANSFORMING SEQUENCE	MCF2 (4168)	4168
1	0	OMIM:300106	300106 SPONDYLOEPIMETAPHYSEAL DYSPLASIA, X-LINKED;;SEMD, X-LINKED; SEMDX
1	0	OMIM:312500	RETICULOENDOTHELIOSIS, X-LINKED
1	0	OMIM:300228	%300228 TESTICULAR GERM CELL TUMOR 1; TGCT1
1	0	OMIM:306700	HEMOPHILIA A	F8 (2157)	2157
1	0	OMIM:300291	#300291 ECTODERMAL DYSPLASIA, HYPOHIDROTIC, WITH IMMUNE DEFICIENCY;;HED-IDECTODERMAL DYSPLASIA, ANHIDROTIC, WITH IMMUNE DEFICIENCY, INCLUDED;;EDA-ID, INCLUDED;;HYPER-IGM IMMUNODEFICIENCY, X-LINKED, WITH HYPOHIDROTIC ECTODERMALDYSPLASIA, INCLUDED;;XHM-ED, INCLUDED	IKBKG (8517), NFKBIA (4792)	8517, 4792
1	0	OMIM:311010	V-RAF MURINE SARCOMA 3611 VIRAL ONCOGENE HOMOLOG 1	ARAF (369)	369
1	0	OMIM:300835	#300835 ANEMIA, X-LINKED, WITH OR WITHOUT NEUTROPENIA AND/OR PLATELET ABNORMALITIES;XLANP	GATA1 (2623)	2623
1	0	OMIM:305390	EXUDATIVE VITREORETINOPATHY 2, X-LINKED	FZD4 (8322), TSPAN12 (23554), ZNF408 (79797), NDP (4693), LRP5 (4041)	8322, 23554, 79797, 4693, 4041
1	0	OMIM:300582	#300582 SHORT STATURE, IDIOPATHIC, X-LINKED; ISS	SHOX (6473)	6473

## Sheet: Dark x Phenomizer
"Dark" chrX CDS	"Dark" chrX CDS (remove _#)	"Dark" chrX CDS (remove duplicates)	Phenomizer results p<0.05	Phenomizer results p<0.05 (remove numbers)
GTPBP6_7	GTPBP6	GTPBP6	ZNF711 (7552)	ZNF711
GTPBP6_8	GTPBP6		IL1RAPL1 (11141)	IL1RAPL1
GTPBP6_9	GTPBP6		ACSL4 (2182)	ACSL4
GTPBP6_10	GTPBP6		PAK3 (5063)	PAK3
CRLF2_1	CRLF2	CRLF2	SYP (6855)	SYP
CRLF2_2	CRLF2		FTSJ1 (24140)	FTSJ1
VCX2_1	VCX2	VCX2	DLG3 (1741)	DLG3
REPS2_1	REPS2	REPS2	PTCHD1 (139411)	PTCHD1
MAP3K15_29	MAP3K15	MAP3K15	UPF3B (65109)	UPF3B
ARX_5	ARX	ARX	ZNF81 (347344)	ZNF81
DCAF8L2_1	DCAF8L2	DCAF8L2	RAB39B (116442)	RAB39B
RPGR_5	RPGR	RPGR	DMD (1756)	DMD
SPACA5_1	SPACA5	SPACA5	MAGT1 (84061)	MAGT1
SPACA5_2	SPACA5		MID2 (11043)	MID2
SPACA5_3	SPACA5		GDI1 (2664)	GDI1
SPACA5_4	SPACA5		ZNF41 (7592)	ZNF41
SPACA5B_1	SPACA5B	SPACA5B	MECP2 (4204)	MECP2
SPACA5B_3	SPACA5B		HCFC1 (3054)	HCFC1
SPACA5B_4	SPACA5B		USP9X (8239)	USP9X
SSX4_1	SSX4	SSX4	MED12 (9968)	MED12
SSX4_2	SSX4		ZNF674 (641339)	ZNF674
SSX4_3	SSX4		ARHGEF6 (9459)	ARHGEF6
SSX4_4	SSX4		RPS6KA3 (6197)	RPS6KA3
SSX4_5	SSX4		IQSEC2 (23096)	IQSEC2
SSX4_6	SSX4		AGTR2 (186)	AGTR2
SSX4B_1	SSX4B	SSX4B	ARX (170302)	ARX
SSX4B_2	SSX4B		ALG13 (79868)	ALG13
SSX4B_3	SSX4B		TSPAN7 (7102)	TSPAN7
SSX4B_4	SSX4B		TAF1 (6872)	TAF1
SSX4B_5	SSX4B
SSX4B_6	SSX4B
GAGE12J_2	GAGE12J	GAGE12J
GAGE12J_3	GAGE12J
GAGE12J_4	GAGE12J
GAGE13_3	GAGE13	GAGE13
GAGE13_4	GAGE13
GAGE2E_1	GAGE2E	GAGE2E
GAGE2E_2	GAGE2E
GAGE12C_1	GAGE12C	GAGE12C
GAGE12C_2	GAGE12C
GAGE12C_3	GAGE12C
GAGE12C_4	GAGE12C
GAGE12D_1	GAGE12D	GAGE12D
GAGE12D_2	GAGE12D
GAGE12D_3	GAGE12D
GAGE12D_4	GAGE12D
GAGE12F_1	GAGE12F	GAGE12F
GAGE12F_2	GAGE12F
GAGE12F_3	GAGE12F
GAGE12F_4	GAGE12F
GAGE12G_1	GAGE12G	GAGE12G
GAGE12G_2	GAGE12G
GAGE12G_3	GAGE12G
GAGE12G_4	GAGE12G
GAGE12H_1	GAGE12H	GAGE12H
GAGE12H_3	GAGE12H
GAGE12H_4	GAGE12H
GAGE1_1	GAGE1	GAGE1
GAGE1_2	GAGE1
CENPVL2_1	CENPVL2	CENPVL2
MAGED4B_1	MAGED4B	MAGED4B
MAGED4B_2	MAGED4B
MAGED4B_3	MAGED4B
MAGED4B_4	MAGED4B
MAGED4B_5	MAGED4B
MAGED4B_6	MAGED4B
MAGED4B_7	MAGED4B
MAGED4B_8	MAGED4B
MAGED4B_9	MAGED4B
MAGED4B_10	MAGED4B
MAGED4B_11	MAGED4B
MAGED4B_12	MAGED4B
MAGED4_1	MAGED4	MAGED4
MAGED4_2	MAGED4
MAGED4_3	MAGED4
MAGED4_4	MAGED4
MAGED4_5	MAGED4
MAGED4_6	MAGED4
MAGED4_7	MAGED4
MAGED4_8	MAGED4
MAGED4_9	MAGED4
MAGED4_10	MAGED4
MAGED4_11	MAGED4
MAGED4_12	MAGED4
XAGE1A_1	XAGE1A	XAGE1A
XAGE1A_2	XAGE1A
XAGE1B_1	XAGE1B	XAGE1B
XAGE1B_2	XAGE1B
SSX2_2	SSX2	SSX2
SSX2_3	SSX2
SSX2_4	SSX2
SSX2_5	SSX2
SSX2_6	SSX2
SSX2_7	SSX2
SSX2B_1	SSX2B	SSX2B
SSX2B_2	SSX2B
SSX2B_3	SSX2B
SSX2B_4	SSX2B
SSX2B_5	SSX2B
SSX2B_6	SSX2B
SSX2B_7	SSX2B
FAM156B_1	FAM156B	FAM156B
FAM156A_1	FAM156A	FAM156A
CXorf49_1	CXorf49	CXorf49
CXorf49_2	CXorf49
CXorf49_3	CXorf49
CXorf49_4	CXorf49
CXorf49_5	CXorf49
CXorf49B_1	CXorf49B	CXorf49B
CXorf49B_2	CXorf49B
CXorf49B_3	CXorf49B
CXorf49B_4	CXorf49B
CXorf49B_5	CXorf49B
DMRTC1B_1	DMRTC1B	DMRTC1B
DMRTC1B_2	DMRTC1B
DMRTC1B_3	DMRTC1B
DMRTC1B_4	DMRTC1B
DMRTC1B_5	DMRTC1B
DMRTC1B_6	DMRTC1B
FAM236B_1	FAM236B	FAM236B
FAM236B_2	FAM236B
FAM236B_3	FAM236B
DMRTC1_2	DMRTC1	DMRTC1
DMRTC1_3	DMRTC1
DMRTC1_4	DMRTC1
DMRTC1_5	DMRTC1
DMRTC1_6	DMRTC1
FAM236A_1	FAM236A	FAM236A
FAM236A_2	FAM236A
FAM236A_3	FAM236A
PABPC1L2B_1	PABPC1L2B	PABPC1L2B
PABPC1L2B_1	PABPC1L2B
PABPC1L2A_1	PABPC1L2A	PABPC1L2A
FGF16_1	FGF16	FGF16
ARMCX6_1	ARMCX6	ARMCX6
TCP11X1_1	TCP11X1	TCP11X1
TCP11X1_2	TCP11X1
TCP11X1_3	TCP11X1
TCP11X1_4	TCP11X1
TCP11X1_5	TCP11X1
TCP11X1_7	TCP11X1
TCP11X1_8	TCP11X1
TCP11X1_9	TCP11X1
NXF2_1	NXF2	NXF2
NXF2_2	NXF2
NXF2_3	NXF2
NXF2_4	NXF2
NXF2_5	NXF2
NXF2_6	NXF2
NXF2_7	NXF2
NXF2_8	NXF2
NXF2_9	NXF2
NXF2_10	NXF2
NXF2_11	NXF2
NXF2_12	NXF2
NXF2_13	NXF2
NXF2_14	NXF2
NXF2_15	NXF2
NXF2_16	NXF2
NXF2_17	NXF2
NXF2_18	NXF2
NXF2_19	NXF2
NXF2_20	NXF2
NXF2_21	NXF2
TMSB15B_1	TMSB15B	TMSB15B
TMSB15B_2	TMSB15B
TMSB15B_3	TMSB15B
TMSB15B_1	TMSB15B
TMSB15B_2	TMSB15B
TMSB15B_3	TMSB15B
ALG13_24	ALG13	ALG13
RHOXF2B_1	RHOXF2B	RHOXF2B
RHOXF2B_4	RHOXF2B
RHOXF2_1	RHOXF2	RHOXF2
RHOXF2_4	RHOXF2
AC008162.2_1	AC008162.2	AC008162.2
CT47A12_1	CT47A12	CT47A12
CT47A12_2	CT47A12
CT47A11_1	CT47A11	CT47A11
CT47A11_2	CT47A11
CT47A10_1	CT47A10	CT47A10
CT47A10_2	CT47A10
CT47A9_1	CT47A9	CT47A9
CT47A9_2	CT47A9
CT47A8_1	CT47A8	CT47A8
CT47A8_2	CT47A8
CT47A7_1	CT47A7	CT47A7
CT47A7_2	CT47A7
CT47A6_1	CT47A6	CT47A6
CT47A6_2	CT47A6
CT47A6_2	CT47A6
CT47A6_2	CT47A6
CT47A5_1	CT47A5	CT47A5
CT47A5_2	CT47A5
CT47A4_1	CT47A4	CT47A4
CT47A4_2	CT47A4
CT47A3_1	CT47A3	CT47A3
CT47A3_2	CT47A3
CT47A2_1	CT47A2	CT47A2
CT47A2_2	CT47A2
CT47A1_2	CT47A1	CT47A1
CT55_1	CT55	CT55
CT45A1_2	CT45A1	CT45A1
CT45A1_3	CT45A1
CT45A3_2	CT45A3	CT45A3
CT45A3_3	CT45A3
CT45A3_4	CT45A3
CT45A5_1	CT45A5	CT45A5
CT45A5_2	CT45A5
CT45A5_3	CT45A5
CT45A5_4	CT45A5
CT45A6_1	CT45A6	CT45A6
CT45A6_2	CT45A6
CT45A6_3	CT45A6
CT45A6_4	CT45A6
CT45A2_1	CT45A2	CT45A2
CT45A2_2	CT45A2
CT45A2_3	CT45A2
CT45A2_4	CT45A2
CT45A7_1	CT45A7	CT45A7
CT45A7_2	CT45A7
CT45A7_3	CT45A7
CT45A7_4	CT45A7
CT45A8_1	CT45A8	CT45A8
CT45A8_2	CT45A8
CT45A8_3	CT45A8
CT45A8_4	CT45A8
CT45A9_1	CT45A9	CT45A9
CT45A9_2	CT45A9
CT45A9_3	CT45A9
CT45A10_1	CT45A10	CT45A10
CT45A10_4	CT45A10
SPANXA1_1	SPANXA1	SPANXA1
SPANXA1_2	SPANXA1
SPANXA2_1	SPANXA2	SPANXA2
SPANXA2_2	SPANXA2
CXorf51B_1	CXorf51B	CXorf51B
CXorf51B_2	CXorf51B
CXorf51A_1	CXorf51A	CXorf51A
CXorf51A_2	CXorf51A
MAGEA9B_1	MAGEA9B	MAGEA9B
MAGEA9B_1	MAGEA9B
HSFX2_1	HSFX2	HSFX2
HSFX2_2	HSFX2
HSFX2_2	HSFX2
TMEM185A_3	TMEM185A	TMEM185A
HSFX1_1	HSFX1	HSFX1
HSFX1_1	HSFX1
HSFX1_2	HSFX1
MAGEA9_1	MAGEA9	MAGEA9
MTMR1_1	MTMR1	MTMR1
MAGEA2B_1	MAGEA2B	MAGEA2B
MAGEA2_1	MAGEA2	MAGEA2
PNMA6A_1	PNMA6A	PNMA6A
OPN1LW_3	OPN1LW	OPN1LW
OPN1LW_6	OPN1LW
OPN1MW_1	OPN1MW	OPN1MW
OPN1MW_2	OPN1MW
OPN1MW_2	OPN1MW
OPN1MW_3	OPN1MW
OPN1MW_4	OPN1MW
OPN1MW_6	OPN1MW
OPN1MW2_1	OPN1MW2	OPN1MW2
OPN1MW2_2	OPN1MW2
OPN1MW2_3	OPN1MW2
OPN1MW2_4	OPN1MW2
OPN1MW2_5	OPN1MW2
OPN1MW2_6	OPN1MW2
OPN1MW3_1	OPN1MW3	OPN1MW3
OPN1MW3_2	OPN1MW3
OPN1MW3_3	OPN1MW3
OPN1MW3_4	OPN1MW3
OPN1MW3_5	OPN1MW3
OPN1MW3_6	OPN1MW3
TEX28_1	TEX28	TEX28
TEX28_2	TEX28
TEX28_3	TEX28
IKBKG_5	IKBKG	IKBKG
IKBKG_7	IKBKG
IKBKG_8	IKBKG
IKBKG_9	IKBKG
IKBKG_10	IKBKG
IKBKG_11	IKBKG
IKBKG_12	IKBKG
CTAG1A_1	CTAG1A	CTAG1A
CTAG1A_2	CTAG1A
CTAG1A_4	CTAG1A
CTAG1A_5	CTAG1A
CTAG1B_1	CTAG1B	CTAG1B
CTAG1B_2	CTAG1B
H2AFB1_1	H2AFB1	H2AFB1
F8A1_1	F8A1	F8A1
F8A1_1	F8A1
H2AFB2_1	H2AFB2	H2AFB2
F8A2_1	F8A2	F8A2
F8A3_1	F8A3	F8A3
H2AFB3_1	H2AFB3	H2AFB3
TMLHE_1	TMLHE	TMLHE
TMLHE_2	TMLHE
TMLHE_3	TMLHE
